# Supplementary material for: Impacts of deforestation on plant-pollinator networks assessed using an agent based model
Source: PLoS One. 2018 Dec 31;13(12):e0209406. doi: 10.1371/journal.pone.0209406 (PMC6312366; doi:10.1371/journal.pone.0209406)
Supplement: S2 File — (ZIP) [file pone.0209406.s002.zip]

Archive with 2 entries (2 files):
- S2 model code/S2 Model code.nlogo
- S2 model code/test3.asc
