# Supplementary material for: Impacts of deforestation on plant-pollinator networks assessed using an agent based model
Source: PLoS One. 2018 Dec 31;13(12):e0209406. doi: 10.1371/journal.pone.0209406 (PMC6312366; doi:10.1371/journal.pone.0209406)
Supplement: S2 File — (ZIP) [file pone.0209406.s002.zip › S2 model code/S2 Model code.nlogo]

extensions [gis gradient array table csv]
globals [landcover sumticks testlist svisred svisblack svispink sviscyan svislime svisblue svisorange svisyellow svisbrown svisturquoise svissky
  svisviolet svismagenta svislyellow svislblue svislviolet svislmagenta svislpink svislorange svislred  asvisred asvisblack
asvispink asviscyan asvislime asvisblue asvisorange asvisyellow asvisbrown asvisturquoise
asvissky asvisviolet asvismagenta asvislyellow asvislblue asvislviolet asvislmagenta asvislpink asvislorange asvislred
bsvisred bsvisblack bsvispink bsviscyan bsvislime bsvisblue bsvisorange bsvisyellow bsvisbrown bsvisturquoise
bsvissky bsvisviolet bsvismagenta bsvislyellow bsvislblue bsvislviolet bsvislmagenta bsvislpink bsvislorange bsvislred
csvisred csvisblack csvispink csviscyan csvislime csvisblue csvisorange csvisyellow csvisbrown
csvisturquoise csvissky csvisviolet csvismagenta csvislyellow csvislblue csvislviolet csvislmagenta csvislpink csvislorange csvislred
dsvisred dsvisblack dsvispink dsviscyan dsvislime dsvisblue dsvisorange dsvisyellow dsvisbrown
dsvisturquoise dsvissky dsvisviolet dsvismagenta dsvislyellow dsvislblue dsvislviolet dsvislmagenta dsvislpink dsvislorange dsvislred
esvisred esvisblack esvispink esviscyan esvislime esvisblue esvisorange esvisyellow esvisbrown
esvisturquoise esvissky esvisviolet esvismagenta esvislyellow esvislblue esvislviolet esvislmagenta esvislpink esvislorange esvislred
fsvisred fsvisblack fsvispink fsviscyan fsvislime fsvisblue fsvisorange fsvisyellow fsvisbrown
fsvisturquoise fsvissky fsvisviolet fsvismagenta fsvislyellow fsvislblue fsvislviolet fsvislmagenta fsvislpink fsvislorange fsvislred
gsvisred gsvisblack gsvispink gsviscyan gsvislime gsvisblue gsvisorange gsvisyellow gsvisbrown
gsvisturquoise gsvissky gsvisviolet gsvismagenta gsvislyellow gsvislblue gsvislviolet gsvislmagenta gsvislpink gsvislorange gsvislred
hsvisred hsvisblack hsvispink hsviscyan hsvislime hsvisblue hsvisorange hsvisyellow hsvisbrown
hsvisturquoise hsvissky hsvisviolet hsvismagenta hsvislyellow hsvislblue hsvislviolet hsvislmagenta hsvislpink hsvislorange hsvislred
isvisred isvisblack isvispink isviscyan isvislime isvisblue isvisorange isvisyellow isvisbrown
isvisturquoise isvissky isvisviolet isvismagenta isvislyellow isvislblue isvislviolet isvislmagenta isvislpink isvislorange isvislred
jsvisred jsvisblack jsvispink jsviscyan jsvislime jsvisblue jsvisorange jsvisyellow
jsvisbrown jsvisturquoise jsvissky jsvisviolet jsvismagenta jsvislyellow jsvislblue jsvislviolet jsvislmagenta jsvislpink jsvislorange jsvislred
ksvisred ksvisblack ksvispink ksviscyan ksvislime ksvisblue ksvisorange ksvisyellow ksvisbrown
ksvisturquoise ksvissky ksvisviolet ksvismagenta ksvislyellow ksvislblue ksvislviolet ksvislmagenta ksvislpink ksvislorange ksvislred
lsvisred lsvisblack lsvispink lsviscyan lsvislime lsvisblue lsvisorange
lsvisyellow lsvisbrown lsvisturquoise lsvissky lsvisviolet lsvismagenta lsvislyellow lsvislblue lsvislviolet lsvislmagenta lsvislpink lsvislorange lsvislred
msvisred msvisblack msvispink msviscyan msvislime msvisblue msvisorange msvisyellow msvisbrown
msvisturquoise msvissky msvisviolet msvismagenta msvislyellow msvislblue msvislviolet msvislmagenta msvislpink msvislorange msvislred
nsvisred nsvisblack nsvispink nsviscyan nsvislime nsvisblue nsvisorange nsvisyellow nsvisbrown
nsvisturquoise nsvissky nsvisviolet nsvismagenta nsvislyellow nsvislblue nsvislviolet nsvislmagenta nsvislpink nsvislorange nsvislred
osvisred osvisblack osvispink osviscyan osvislime osvisblue osvisorange osvisyellow osvisbrown
osvisturquoise osvissky osvisviolet osvismagenta osvislyellow osvislblue osvislviolet osvislmagenta osvislpink osvislorange osvislred
psvisred psvisblack psvispink psviscyan psvislime psvisblue psvisorange psvisyellow
psvisbrown psvisturquoise psvissky psvisviolet psvismagenta psvislyellow psvislblue psvislviolet psvislmagenta psvislpink psvislorange psvislred
qsvisred qsvisblack qsvispink qsviscyan qsvislime qsvisblue qsvisorange qsvisyellow
qsvisbrown qsvisturquoise qsvissky qsvisviolet qsvismagenta qsvislyellow qsvislblue qsvislviolet qsvislmagenta qsvislpink qsvislorange qsvislred
rsvisred rsvisblack rsvispink rsviscyan rsvislime rsvisblue rsvisorange rsvisyellow
rsvisbrown rsvisturquoise rsvissky rsvisviolet rsvismagenta rsvislyellow rsvislblue rsvislviolet rsvislmagenta rsvislpink rsvislorange rsvislred
ssvisred ssvisblack ssvispink ssviscyan ssvislime ssvisblue ssvisorange ssvisyellow ssvisbrown ssvisturquoise
ssvissky ssvisviolet ssvismagenta ssvislyellow ssvislblue ssvislviolet ssvislmagenta ssvislpink ssvislorange ssvislred
tsvisred tsvisblack tsvispink tsviscyan tsvislime tsvisblue tsvisorange tsvisyellow tsvisbrown
tsvisturquoise tsvissky tsvisviolet tsvismagenta tsvislyellow tsvislblue tsvislviolet tsvislmagenta tsvislpink tsvislorange tsvislred

]

breed [abees abee]
breed [bbees bbee]
breed [cbees cbee]
breed [dbees dbee]
breed [ebees ebee]
breed [fbees fbee]
breed [gbees gbee]
breed [hbees hbee]
breed [ibees ibee]
breed [jbees jbee]
breed [kbees kbee]
breed [lbees lbee]
breed [mbees mbee]
breed [nbees nbee]
breed [obees obee]
breed [pbees pbee]
breed [qbees qbee]
breed [rbees rbee]
breed [sbees sbee]
breed [tbees tbee]
abees-own [age energy euse metabolism real_x real_y]
bbees-own [age energy euse metabolism real_x real_y]
cbees-own [age energy euse metabolism real_x real_y]
dbees-own [age energy euse metabolism real_x real_y]
ebees-own [age energy euse metabolism real_x real_y]
fbees-own [age energy euse metabolism real_x real_y]
gbees-own [age energy euse metabolism real_x real_y]
hbees-own [age energy euse metabolism real_x real_y]
ibees-own [age energy euse metabolism real_x real_y]
jbees-own [age energy euse metabolism real_x real_y]
kbees-own [age energy euse metabolism real_x real_y]
lbees-own [age energy euse metabolism real_x real_y]
mbees-own [age energy euse metabolism real_x real_y]
nbees-own [age energy euse metabolism real_x real_y]
obees-own [age energy euse metabolism real_x real_y]
pbees-own [age energy euse metabolism real_x real_y]
qbees-own [age energy euse metabolism real_x real_y]
rbees-own [age energy euse metabolism real_x real_y]
sbees-own [age energy euse metabolism real_x real_y]
tbees-own [age energy euse metabolism real_x real_y]
patches-own [forestcover penergy visits svisits abeesvisi bbeesvisi cbeesvisi dbeesvisi ebeesvisi fbeesvisi gbeesvisi hbeesvisi ibeesvisi jbeesvisi kbeesvisi
  lbeesvisi mbeesvisi nbeesvisi obeesvisi pbeesvisi qbeesvisi rbeesvisi sbeesvisi tbeesvisi]

to setup
  clear-all
  set landcover gis:load-dataset "test3.asc" ;this loads a raster file presenting a land cover map
  gis:set-world-envelope gis:envelope-of landcover
    gis:apply-raster landcover forestcover
  colormap
  setup-turtles
  reset-ticks
end

to colormap
  ask patches [
    ifelse forestcover < 2 [ set pcolor white  ] [
      set pcolor green
    ]
  ]
  ask n-of 10 patches with [pcolor = green] [set pcolor black] ;randomly creates flowers
  ask n-of 10 patches with [pcolor = green] [set pcolor red]
  ask n-of 10 patches with [pcolor = green] [set pcolor pink]
  ask n-of 10 patches with [pcolor = white] [set pcolor cyan]
  ask n-of 10 patches with [pcolor = white] [set pcolor lime]
  ask n-of 10 patches with [pcolor = white] [set pcolor blue]
  ask n-of 10 patches with [pcolor = green] [set pcolor orange]
  ask n-of 10 patches with [pcolor = white] [set pcolor yellow]
  ask n-of 10 patches with [pcolor = green] [set pcolor brown]
  ask n-of 10 patches with [pcolor = white] [set pcolor turquoise]
  ask n-of 10 patches with [pcolor = white] [set pcolor sky]
  ask n-of 10 patches with [pcolor = white] [set pcolor violet]
  ask n-of 10 patches with [pcolor = green] [set pcolor magenta]
  ask n-of 10 patches with [pcolor = white] [set pcolor 48]
  ask n-of 10 patches with [pcolor = white] [set pcolor 78]
  ask n-of 10 patches with [pcolor = white] [set pcolor 118]
  ask n-of 10 patches with [pcolor = green] [set pcolor 128]
  ask n-of 10 patches with [pcolor = green] [set pcolor 138]
  ask n-of 10 patches with [pcolor = green] [set pcolor 28]
  ask n-of 10 patches with [pcolor = green] [set pcolor 18]

end

to setup-turtles ;this creates bee species
  set-default-shape abees "bee 2"
  create-abees 10
  [ set color red
    set energy 200 ;this sets the initial energy level, which dictates how far it can fly
    set metabolism 1;this is the metabolic rate, how much energy they use at each timestep; in this iteration of the model, this variable is not actually used.
    set size 2
    set age 0
    set euse 0 ;the initial state of energy use
    setxy random-pxcor random-pycor
    ]
   set-default-shape bbees "bee 2"
  create-bbees 10
  [ set color blue
    set energy 200
    set metabolism 1
    set size 2
    set age 0
    set euse 0
    setxy random-pxcor random-pycor
    ]

    set-default-shape cbees "bee 2"
  create-cbees 10
  [ set color orange
    set energy 200
    set metabolism 1
    set size 2
    set age 0
    set euse 0
    setxy random-pxcor random-pycor
    ]
   set-default-shape dbees "bee 2"
  create-dbees 10
  [ set color white
    set energy 100 ;this sets the initial energy level to 200
    set metabolism 1;this is the metabolic rate, how much energy they use at each timestep
    set size 2
    set age 0
    set euse 0
    setxy random-pxcor random-pycor
  ]
    set-default-shape ebees "bee 2"
  create-ebees 10
  [ set color green
    set energy 100 ;this sets the initial energy level to 200
    set metabolism 1;this is the metabolic rate, how much energy they use at each timestep
    set size 2
    set age 0
    set euse 0
    setxy random-pxcor random-pycor
  ]
   set-default-shape fbees "bee 2"
  create-fbees 10
  [ set color black
    set energy 100 ;this sets the initial energy level to 200
    set metabolism 1;this is the metabolic rate, how much energy they use at each timestep
    set size 2
    set age 0
    set euse 0
    setxy random-pxcor random-pycor
   ]

    set-default-shape gbees "bee 2"
  create-gbees 10
  [ set color sky
    set energy 100 ;this sets the initial energy level to 200
    set metabolism 1;this is the metabolic rate, how much energy they use at each timestep
    set size 2
    set age 0
    set euse 0
    setxy random-pxcor random-pycor
 ]
   set-default-shape hbees "bee 2"
  create-hbees 10
  [ set color pink
    set energy 100 ;this sets the initial energy level to 200
    set metabolism 1;this is the metabolic rate, how much energy they use at each timestep
    set size 2
    set age 0
    set euse 0
    setxy random-pxcor random-pycor
]

    set-default-shape ibees "bee 2"
  create-ibees 10
  [ set color yellow
    set energy 100 ;this sets the initial energy level to 200
    set metabolism 1;this is the metabolic rate, how much energy they use at each timestep
    set size 2
    set age 0
    set euse 0
    setxy random-pxcor random-pycor
]
   set-default-shape jbees "bee 2"
  create-jbees 10
  [ set color grey
    set energy 100 ;this sets the initial energy level to 200
    set metabolism 1;this is the metabolic rate, how much energy they use at each timestep
    set size 2
    set age 0
    set euse 0
    setxy random-pxcor random-pycor
]
    set-default-shape kbees "bee 2"
  create-kbees 10
  [ set color brown
    set energy 100 ;this sets the initial energy level to 200
    set metabolism 1;this is the metabolic rate, how much energy they use at each timestep
    set size 2
    set age 0
    set euse 0
    setxy random-pxcor random-pycor
]

   set-default-shape lbees "bee 2"
   ask n-of 10 patches with [pcolor = green]
   [sprout-lbees 1 [
    set color lime
    set energy 50 ;this sets the initial energy level to 10
    set metabolism 1;this is the metabolic rate, how much energy they use at each timestep
    set size 2
    set age 0
    set euse 0
    ]]

   set-default-shape mbees "bee 2"
   ask n-of 10 patches with [pcolor = green]
   [sprout-mbees 1 [
    set color cyan
    set energy 50 ;this sets the initial energy level to 10
    set metabolism 1;this is the metabolic rate, how much energy they use at each timestep
    set size 2
    set age 0
    set euse 0
    ]]

    set-default-shape nbees "bee 2"
   ask n-of 10 patches with [pcolor = green]
   [sprout-nbees 1 [
    set color violet
    set energy 50 ;this sets the initial energy level to 10
    set metabolism 1;this is the metabolic rate, how much energy they use at each timestep
    set size 2
    set age 0
    set euse 0
    ]]

   set-default-shape obees "bee 2"
   ask n-of 10 patches with [pcolor = green]
   [sprout-obees 1 [
    set color magenta
    set energy 50 ;this sets the initial energy level to 10
    set metabolism 1;this is the metabolic rate, how much energy they use at each timestep
    set size 2
    set age 0
    set euse 0
    ]]

    set-default-shape pbees "bee 2"
   ask n-of 10 patches with [pcolor = green]
   [sprout-pbees 1 [
    set color turquoise
    set energy 50 ;this sets the initial energy level to 10
    set metabolism 1;this is the metabolic rate, how much energy they use at each timestep
    set size 2
    set age 0
    set euse 0
    ]]

    set-default-shape qbees "bee 2"
   ask n-of 10 patches with [pcolor = green]
   [sprout-qbees 1 [
    set color 133
    set energy 50 ;this sets the initial energy level to 10
    set metabolism 1;this is the metabolic rate, how much energy they use at each timestep
    set size 2
    set age 0
    set euse 0
    ]]

    set-default-shape rbees "bee 2"
   ask n-of 10 patches with [pcolor = green]
   [sprout-rbees 1 [
    set color 63
    set energy 50 ;this sets the initial energy level to 10
    set metabolism 1;this is the metabolic rate, how much energy they use at each timestep
    set size 2
    set age 0
    set euse 0
    ]]

   set-default-shape sbees "bee 2"
   ask n-of 10 patches with [pcolor = green]
   [sprout-sbees 1 [
    set color 13
    set energy 50 ;this sets the initial energy level to 10
    set metabolism 1;this is the metabolic rate, how much energy they use at each timestep
    set size 2
    set age 0
    set euse 0
    ]]

   set-default-shape tbees "bee 2"
   ask n-of 10 patches with [pcolor = green]
   [sprout-tbees 1 [
    set color 38
    set energy 50 ;this sets the initial energy level to 10
    set metabolism 1;this is the metabolic rate, how much energy they use at each timestep
    set size 2
    set age 0
    set euse 0
    ]]


end

to go
  move-bees
   ask patches [count-visits]
   tick
   sum-visits
   death

end

to move-bees          ; select appropropriate step method based on the type-of-walk drop-down
  ask turtles [

    if type-of-walk = "random non-Levy" [right random 360 forward 1]

    if type-of-walk = "lattice" [     ;; only move from patch centre to patch centre
      face one-of neighbors4 ; easy!
      set real_x real_x + dx
      set real_y real_y + dy
      fd 1
    ]

    if type-of-walk = "simple" [      ; move unit distance in a uniform-random direction
      set heading random-float 360
      set real_x real_x + dx
      set real_y real_y + dy
      fd 1
    ]

    if type-of-walk = "correlated directions" [; move unit distance but direction is determined by turning from current direction
      rt random-normal 0 stdev-angle
      set real_x real_x + dx
      set real_y real_y + dy
      fd 1
    ]
    if type-of-walk = "normally distributed step length" [


   let turn 0
   let randBar random 214 + 1 ; randomly chosen bar from the empirical turning angle histogram with a total of 214 turning angles (derived from Becher et al 2016))
   if randBar >= 1 and randBar < 24 [ set turn 0 + random-float 10 ]
   if randBar >= 24 and randBar < 36 [ set turn 10 + random-float 10 ]
   if randBar >= 36 and randBar < 45 [ set turn 20 + random-float 10 ]
   if randBar >= 45 and randBar < 58 [ set turn 30 + random-float 10 ]
   if randBar >= 58 and randBar < 73 [ set turn 40 + random-float 10  ]
   if randBar >= 73 and randBar < 81 [ set turn 50 + random-float 10 ]
   if randBar >= 81 and randBar < 86 [ set turn 60 + random-float 10 ]
   if randBar >= 86 and randBar < 97 [ set turn 70 + random-float 10 ]
   if randBar >= 97 and randBar < 107 [ set turn 80 + random-float 10 ]
   if randBar >= 107 and randBar < 112 [ set turn 90 + random-float 10 ]
   if randBar >= 112 and randBar < 124 [ set turn 100 + random-float 10 ]
   if randBar >= 124 and randBar < 133 [ set turn 110 + random-float 10 ]
   if randBar >= 133 and randBar < 143 [ set turn 120 + random-float 10 ]
   if randBar >= 143 and randBar < 154 [ set turn 130 + random-float 10 ]
   if randBar >= 154 and randBar < 166 [ set turn 140 + random-float 10 ]
   if randBar >= 166 and randBar < 178 [ set turn 150 + random-float 10 ]
   if randBar >= 178 and randBar < 192 [ set turn 160 + random-float 10 ]
   if randBar >= 192 and randBar <= 214 [ set turn 170 + random-float 10 ]

 if random-float 1 > 0.5 [ set turn turn * -1 ]
 rt turn ;this applies correlated direction instead of fully random degree angle, based on empirical data for turn angles
 ;rt random-normal 0 stdev-angle ; this option would activate the slider for turn angle, and apply correlated direction

      let step-length abs random-normal 0 mean-step-length
      set real_x real_x + (dx * step-length)
      set real_y real_y + (dy * step-length)
      set euse step-length
      fd step-length
    ]
    if type-of-walk = "exponentially distributed step length" [
      set heading random-float 360
      let step-length random-exponential mean-step-length ; rate ;
      set real_x real_x + (dx * step-length)
      set real_y real_y + (dy * step-length)
      fd step-length
    ]

      if type-of-walk = "Cauchy distributed step lengths" [
     set heading random-float 360
     let step-length r-cauchy 0 1 ;original version was 0 1, but can limit the overall number of long step lengths by reducing the second figure
     set real_x real_x + (dx * step-length)
     set real_y real_y + (dy * step-length)
      fd step-length
    ;print step-length

    ]

    ]

 ask turtles [
      set energy (energy - euse)
      ]

end

to count-visits ;this counts the number of visits to flowers by bees
  if (pcolor = black) [if count turtles-here > 0
    [set visits (visits + 1)]
    set plabel visits ]
  if (pcolor = red) [if count turtles-here > 0
    [set visits (visits + 1)]
    set plabel visits ]
  if (pcolor = pink) [if count turtles-here > 0
    [set visits (visits + 1)]
    set plabel visits ]
  if (pcolor = cyan) [if count turtles-here > 0
    [set visits (visits + 1)]
    set plabel visits ]
  if (pcolor = lime) [if count turtles-here > 0
    [set visits (visits + 1)]
    set plabel visits ]
  if (pcolor = blue) [if count turtles-here > 0
    [set visits (visits + 1)]
    set plabel visits ]
  if (pcolor = orange) [if count turtles-here > 0
    [set visits (visits + 1)]
    set plabel visits ]
  if (pcolor = yellow) [if count turtles-here > 0
    [set visits (visits + 1)]
    set plabel visits ]
  if (pcolor = brown) [if count turtles-here > 0
    [set visits (visits + 1)]
    set plabel visits ]
  if (pcolor = turquoise) [if count turtles-here > 0
    [set visits (visits + 1)]
    set plabel visits ]
  if (pcolor = sky) [if count turtles-here > 0
    [set visits (visits + 1)]
    set plabel visits ]
  if (pcolor = violet) [if count turtles-here > 0
    [set visits (visits + 1)]
    set plabel visits ]
  if (pcolor = magenta) [if count turtles-here > 0
    [set visits (visits + 1)]
    set plabel visits ]
  if (pcolor = 48) [if count turtles-here > 0
    [set visits (visits + 1)]
    set plabel visits ]
  if (pcolor = 78) [if count turtles-here > 0
    [set visits (visits + 1)]
    set plabel visits ]
  if (pcolor = 118) [if count turtles-here > 0
    [set visits (visits + 1)]
    set plabel visits ]
  if (pcolor = 128) [if count turtles-here > 0
    [set visits (visits + 1)]
    set plabel visits ]
  if (pcolor = 138) [if count turtles-here > 0
    [set visits (visits + 1)]
    set plabel visits ]
  if (pcolor = 28) [if count turtles-here > 0
    [set visits (visits + 1)]
    set plabel visits ]
  if (pcolor = 18) [if count turtles-here > 0
    [set visits (visits + 1)]
    set plabel visits ]


   if (pcolor = black) [if count abees-here > 0 [set abeesvisi (abeesvisi + 1)] ]
   if (pcolor = black) [if count bbees-here > 0 [set bbeesvisi (bbeesvisi + 1)] ]
   if (pcolor = black) [if count cbees-here > 0 [set cbeesvisi (cbeesvisi + 1)] ]
   if (pcolor = black) [if count dbees-here > 0 [set dbeesvisi (dbeesvisi + 1)] ]
   if (pcolor = black) [if count ebees-here > 0 [set ebeesvisi (ebeesvisi + 1)] ]
   if (pcolor = black) [if count fbees-here > 0 [set fbeesvisi (fbeesvisi + 1)] ]
   if (pcolor = black) [if count gbees-here > 0 [set gbeesvisi (gbeesvisi + 1)] ]
   if (pcolor = black) [if count hbees-here > 0 [set hbeesvisi (hbeesvisi + 1)] ]
   if (pcolor = black) [if count ibees-here > 0 [set ibeesvisi (ibeesvisi + 1)] ]
   if (pcolor = black) [if count jbees-here > 0 [set jbeesvisi (jbeesvisi + 1)] ]
   if (pcolor = black) [if count kbees-here > 0 [set kbeesvisi (kbeesvisi + 1)] ]
   if (pcolor = black) [if count lbees-here > 0 [set lbeesvisi (lbeesvisi + 1)] ]
   if (pcolor = black) [if count mbees-here > 0 [set mbeesvisi (mbeesvisi + 1)] ]
   if (pcolor = black) [if count nbees-here > 0 [set nbeesvisi (nbeesvisi + 1)] ]
   if (pcolor = black) [if count obees-here > 0 [set obeesvisi (obeesvisi + 1)] ]
   if (pcolor = black) [if count pbees-here > 0 [set pbeesvisi (pbeesvisi + 1)] ]
   if (pcolor = black) [if count qbees-here > 0 [set qbeesvisi (qbeesvisi + 1)] ]
   if (pcolor = black) [if count rbees-here > 0 [set rbeesvisi (rbeesvisi + 1)] ]
   if (pcolor = black) [if count sbees-here > 0 [set sbeesvisi (sbeesvisi + 1)] ]
   if (pcolor = black) [if count tbees-here > 0 [set tbeesvisi (tbeesvisi + 1)] ]

    if (pcolor = red) [if count abees-here > 0 [set abeesvisi (abeesvisi + 1)] ]
   if (pcolor = red) [if count bbees-here > 0 [set bbeesvisi (bbeesvisi + 1)] ]
   if (pcolor = red) [if count cbees-here > 0 [set cbeesvisi (cbeesvisi + 1)] ]
   if (pcolor = red) [if count dbees-here > 0 [set dbeesvisi (dbeesvisi + 1)] ]
   if (pcolor = red) [if count ebees-here > 0 [set ebeesvisi (ebeesvisi + 1)] ]
   if (pcolor = red) [if count fbees-here > 0 [set fbeesvisi (fbeesvisi + 1)] ]
   if (pcolor = red) [if count gbees-here > 0 [set gbeesvisi (gbeesvisi + 1)] ]
   if (pcolor = red) [if count hbees-here > 0 [set hbeesvisi (hbeesvisi + 1)] ]
   if (pcolor = red) [if count ibees-here > 0 [set ibeesvisi (ibeesvisi + 1)] ]
   if (pcolor = red) [if count jbees-here > 0 [set jbeesvisi (jbeesvisi + 1)] ]
   if (pcolor = red) [if count kbees-here > 0 [set kbeesvisi (kbeesvisi + 1)] ]
   if (pcolor = red) [if count lbees-here > 0 [set lbeesvisi (lbeesvisi + 1)] ]
   if (pcolor = red) [if count mbees-here > 0 [set mbeesvisi (mbeesvisi + 1)] ]
   if (pcolor = red) [if count nbees-here > 0 [set nbeesvisi (nbeesvisi + 1)] ]
   if (pcolor = red) [if count obees-here > 0 [set obeesvisi (obeesvisi + 1)] ]
   if (pcolor = red) [if count pbees-here > 0 [set pbeesvisi (pbeesvisi + 1)] ]
   if (pcolor = red) [if count qbees-here > 0 [set qbeesvisi (qbeesvisi + 1)] ]
   if (pcolor = red) [if count rbees-here > 0 [set rbeesvisi (rbeesvisi + 1)] ]
   if (pcolor = red) [if count sbees-here > 0 [set sbeesvisi (sbeesvisi + 1)] ]
   if (pcolor = red) [if count tbees-here > 0 [set tbeesvisi (tbeesvisi + 1)] ]


    if (pcolor = pink) [if count abees-here > 0 [set abeesvisi (abeesvisi + 1)] ]
   if (pcolor = pink) [if count bbees-here > 0 [set bbeesvisi (bbeesvisi + 1)] ]
   if (pcolor = pink) [if count cbees-here > 0 [set cbeesvisi (cbeesvisi + 1)] ]
   if (pcolor = pink) [if count dbees-here > 0 [set dbeesvisi (dbeesvisi + 1)] ]
   if (pcolor = pink) [if count ebees-here > 0 [set ebeesvisi (ebeesvisi + 1)] ]
   if (pcolor = pink) [if count fbees-here > 0 [set fbeesvisi (fbeesvisi + 1)] ]
   if (pcolor = pink) [if count gbees-here > 0 [set gbeesvisi (gbeesvisi + 1)] ]
   if (pcolor = pink) [if count hbees-here > 0 [set hbeesvisi (hbeesvisi + 1)] ]
   if (pcolor = pink) [if count ibees-here > 0 [set ibeesvisi (ibeesvisi + 1)] ]
   if (pcolor = pink) [if count jbees-here > 0 [set jbeesvisi (jbeesvisi + 1)] ]
   if (pcolor = pink) [if count kbees-here > 0 [set kbeesvisi (kbeesvisi + 1)] ]
   if (pcolor = pink) [if count lbees-here > 0 [set lbeesvisi (lbeesvisi + 1)] ]
   if (pcolor = pink) [if count mbees-here > 0 [set mbeesvisi (mbeesvisi + 1)] ]
   if (pcolor = pink) [if count nbees-here > 0 [set nbeesvisi (nbeesvisi + 1)] ]
   if (pcolor = pink) [if count obees-here > 0 [set obeesvisi (obeesvisi + 1)] ]
   if (pcolor = pink) [if count pbees-here > 0 [set pbeesvisi (pbeesvisi + 1)] ]
   if (pcolor = pink) [if count qbees-here > 0 [set qbeesvisi (qbeesvisi + 1)] ]
   if (pcolor = pink) [if count rbees-here > 0 [set rbeesvisi (rbeesvisi + 1)] ]
   if (pcolor = pink) [if count sbees-here > 0 [set sbeesvisi (sbeesvisi + 1)] ]
   if (pcolor = pink) [if count tbees-here > 0 [set tbeesvisi (tbeesvisi + 1)] ]


    if (pcolor = cyan) [if count abees-here > 0 [set abeesvisi (abeesvisi + 1)] ]
   if (pcolor = cyan) [if count bbees-here > 0 [set bbeesvisi (bbeesvisi + 1)] ]
   if (pcolor = cyan) [if count cbees-here > 0 [set cbeesvisi (cbeesvisi + 1)] ]
   if (pcolor = cyan) [if count dbees-here > 0 [set dbeesvisi (dbeesvisi + 1)] ]
   if (pcolor = cyan) [if count ebees-here > 0 [set ebeesvisi (ebeesvisi + 1)] ]
   if (pcolor = cyan) [if count fbees-here > 0 [set fbeesvisi (fbeesvisi + 1)] ]
   if (pcolor = cyan) [if count gbees-here > 0 [set gbeesvisi (gbeesvisi + 1)] ]
   if (pcolor = cyan) [if count hbees-here > 0 [set hbeesvisi (hbeesvisi + 1)] ]
   if (pcolor = cyan) [if count ibees-here > 0 [set ibeesvisi (ibeesvisi + 1)] ]
   if (pcolor = cyan) [if count jbees-here > 0 [set jbeesvisi (jbeesvisi + 1)] ]
   if (pcolor = cyan) [if count kbees-here > 0 [set kbeesvisi (kbeesvisi + 1)] ]
   if (pcolor = cyan) [if count lbees-here > 0 [set lbeesvisi (lbeesvisi + 1)] ]
   if (pcolor = cyan) [if count mbees-here > 0 [set mbeesvisi (mbeesvisi + 1)] ]
   if (pcolor = cyan) [if count nbees-here > 0 [set nbeesvisi (nbeesvisi + 1)] ]
   if (pcolor = cyan) [if count obees-here > 0 [set obeesvisi (obeesvisi + 1)] ]
   if (pcolor = cyan) [if count pbees-here > 0 [set pbeesvisi (pbeesvisi + 1)] ]
   if (pcolor = cyan) [if count qbees-here > 0 [set qbeesvisi (qbeesvisi + 1)] ]
   if (pcolor = cyan) [if count rbees-here > 0 [set rbeesvisi (rbeesvisi + 1)] ]
   if (pcolor = cyan) [if count sbees-here > 0 [set sbeesvisi (sbeesvisi + 1)] ]
   if (pcolor = cyan) [if count tbees-here > 0 [set tbeesvisi (tbeesvisi + 1)] ]

    if (pcolor = lime) [if count abees-here > 0 [set abeesvisi (abeesvisi + 1)] ]
   if (pcolor = lime) [if count bbees-here > 0 [set bbeesvisi (bbeesvisi + 1)] ]
   if (pcolor = lime) [if count cbees-here > 0 [set cbeesvisi (cbeesvisi + 1)] ]
   if (pcolor = lime) [if count dbees-here > 0 [set dbeesvisi (dbeesvisi + 1)] ]
   if (pcolor = lime) [if count ebees-here > 0 [set ebeesvisi (ebeesvisi + 1)] ]
   if (pcolor = lime) [if count fbees-here > 0 [set fbeesvisi (fbeesvisi + 1)] ]
   if (pcolor = lime) [if count gbees-here > 0 [set gbeesvisi (gbeesvisi + 1)] ]
   if (pcolor = lime) [if count hbees-here > 0 [set hbeesvisi (hbeesvisi + 1)] ]
   if (pcolor = lime) [if count ibees-here > 0 [set ibeesvisi (ibeesvisi + 1)] ]
   if (pcolor = lime) [if count jbees-here > 0 [set jbeesvisi (jbeesvisi + 1)] ]
   if (pcolor = lime) [if count kbees-here > 0 [set kbeesvisi (kbeesvisi + 1)] ]
   if (pcolor = lime) [if count lbees-here > 0 [set lbeesvisi (lbeesvisi + 1)] ]
   if (pcolor = lime) [if count mbees-here > 0 [set mbeesvisi (mbeesvisi + 1)] ]
   if (pcolor = lime) [if count nbees-here > 0 [set nbeesvisi (nbeesvisi + 1)] ]
   if (pcolor = lime) [if count obees-here > 0 [set obeesvisi (obeesvisi + 1)] ]
   if (pcolor = lime) [if count pbees-here > 0 [set pbeesvisi (pbeesvisi + 1)] ]
   if (pcolor = lime) [if count qbees-here > 0 [set qbeesvisi (qbeesvisi + 1)] ]
   if (pcolor = lime) [if count rbees-here > 0 [set rbeesvisi (rbeesvisi + 1)] ]
   if (pcolor = lime) [if count sbees-here > 0 [set sbeesvisi (sbeesvisi + 1)] ]
   if (pcolor = lime) [if count tbees-here > 0 [set tbeesvisi (tbeesvisi + 1)] ]

  if (pcolor = blue) [if count abees-here > 0 [set abeesvisi (abeesvisi + 1)] ]
   if (pcolor = blue) [if count bbees-here > 0 [set bbeesvisi (bbeesvisi + 1)] ]
   if (pcolor = blue) [if count cbees-here > 0 [set cbeesvisi (cbeesvisi + 1)] ]
   if (pcolor = blue) [if count dbees-here > 0 [set dbeesvisi (dbeesvisi + 1)] ]
   if (pcolor = blue) [if count ebees-here > 0 [set ebeesvisi (ebeesvisi + 1)] ]
   if (pcolor = blue) [if count fbees-here > 0 [set fbeesvisi (fbeesvisi + 1)] ]
   if (pcolor = blue) [if count gbees-here > 0 [set gbeesvisi (gbeesvisi + 1)] ]
   if (pcolor = blue) [if count hbees-here > 0 [set hbeesvisi (hbeesvisi + 1)] ]
   if (pcolor = blue) [if count ibees-here > 0 [set ibeesvisi (ibeesvisi + 1)] ]
   if (pcolor = blue) [if count jbees-here > 0 [set jbeesvisi (jbeesvisi + 1)] ]
   if (pcolor = blue) [if count kbees-here > 0 [set kbeesvisi (kbeesvisi + 1)] ]
   if (pcolor = blue) [if count lbees-here > 0 [set lbeesvisi (lbeesvisi + 1)] ]
   if (pcolor = blue) [if count mbees-here > 0 [set mbeesvisi (mbeesvisi + 1)] ]
   if (pcolor = blue) [if count nbees-here > 0 [set nbeesvisi (nbeesvisi + 1)] ]
   if (pcolor = blue) [if count obees-here > 0 [set obeesvisi (obeesvisi + 1)] ]
   if (pcolor = blue) [if count pbees-here > 0 [set pbeesvisi (pbeesvisi + 1)] ]
   if (pcolor = blue) [if count qbees-here > 0 [set qbeesvisi (qbeesvisi + 1)] ]
   if (pcolor = blue) [if count rbees-here > 0 [set rbeesvisi (rbeesvisi + 1)] ]
   if (pcolor = blue) [if count sbees-here > 0 [set sbeesvisi (sbeesvisi + 1)] ]
   if (pcolor = blue) [if count tbees-here > 0 [set tbeesvisi (tbeesvisi + 1)] ]


    if (pcolor = orange) [if count abees-here > 0 [set abeesvisi (abeesvisi + 1)] ]
   if (pcolor = orange) [if count bbees-here > 0 [set bbeesvisi (bbeesvisi + 1)] ]
   if (pcolor = orange) [if count cbees-here > 0 [set cbeesvisi (cbeesvisi + 1)] ]
   if (pcolor = orange) [if count dbees-here > 0 [set dbeesvisi (dbeesvisi + 1)] ]
   if (pcolor = orange) [if count ebees-here > 0 [set ebeesvisi (ebeesvisi + 1)] ]
   if (pcolor = orange) [if count fbees-here > 0 [set fbeesvisi (fbeesvisi + 1)] ]
   if (pcolor = orange) [if count gbees-here > 0 [set gbeesvisi (gbeesvisi + 1)] ]
   if (pcolor = orange) [if count hbees-here > 0 [set hbeesvisi (hbeesvisi + 1)] ]
   if (pcolor = orange) [if count ibees-here > 0 [set ibeesvisi (ibeesvisi + 1)] ]
   if (pcolor = orange) [if count jbees-here > 0 [set jbeesvisi (jbeesvisi + 1)] ]
   if (pcolor = orange) [if count kbees-here > 0 [set kbeesvisi (kbeesvisi + 1)] ]
   if (pcolor = orange) [if count lbees-here > 0 [set lbeesvisi (lbeesvisi + 1)] ]
   if (pcolor = orange) [if count mbees-here > 0 [set mbeesvisi (mbeesvisi + 1)] ]
   if (pcolor = orange) [if count nbees-here > 0 [set nbeesvisi (nbeesvisi + 1)] ]
   if (pcolor = orange) [if count obees-here > 0 [set obeesvisi (obeesvisi + 1)] ]
   if (pcolor = orange) [if count pbees-here > 0 [set pbeesvisi (pbeesvisi + 1)] ]
   if (pcolor = orange) [if count qbees-here > 0 [set qbeesvisi (qbeesvisi + 1)] ]
   if (pcolor = orange) [if count rbees-here > 0 [set rbeesvisi (rbeesvisi + 1)] ]
   if (pcolor = orange) [if count sbees-here > 0 [set sbeesvisi (sbeesvisi + 1)] ]
   if (pcolor = orange) [if count tbees-here > 0 [set tbeesvisi (tbeesvisi + 1)] ]

    if (pcolor = yellow) [if count abees-here > 0 [set abeesvisi (abeesvisi + 1)] ]
   if (pcolor = yellow) [if count bbees-here > 0 [set bbeesvisi (bbeesvisi + 1)] ]
   if (pcolor = yellow) [if count cbees-here > 0 [set cbeesvisi (cbeesvisi + 1)] ]
   if (pcolor = yellow) [if count dbees-here > 0 [set dbeesvisi (dbeesvisi + 1)] ]
   if (pcolor = yellow) [if count ebees-here > 0 [set ebeesvisi (ebeesvisi + 1)] ]
   if (pcolor = yellow) [if count fbees-here > 0 [set fbeesvisi (fbeesvisi + 1)] ]
   if (pcolor = yellow) [if count gbees-here > 0 [set gbeesvisi (gbeesvisi + 1)] ]
   if (pcolor = yellow) [if count hbees-here > 0 [set hbeesvisi (hbeesvisi + 1)] ]
   if (pcolor = yellow) [if count ibees-here > 0 [set ibeesvisi (ibeesvisi + 1)] ]
   if (pcolor = yellow) [if count jbees-here > 0 [set jbeesvisi (jbeesvisi + 1)] ]
   if (pcolor = yellow) [if count kbees-here > 0 [set kbeesvisi (kbeesvisi + 1)] ]
   if (pcolor = yellow) [if count lbees-here > 0 [set lbeesvisi (lbeesvisi + 1)] ]
   if (pcolor = yellow) [if count mbees-here > 0 [set mbeesvisi (mbeesvisi + 1)] ]
   if (pcolor = yellow) [if count nbees-here > 0 [set nbeesvisi (nbeesvisi + 1)] ]
   if (pcolor = yellow) [if count obees-here > 0 [set obeesvisi (obeesvisi + 1)] ]
   if (pcolor = yellow) [if count pbees-here > 0 [set pbeesvisi (pbeesvisi + 1)] ]
   if (pcolor = yellow) [if count qbees-here > 0 [set qbeesvisi (qbeesvisi + 1)] ]
   if (pcolor = yellow) [if count rbees-here > 0 [set rbeesvisi (rbeesvisi + 1)] ]
   if (pcolor = yellow) [if count sbees-here > 0 [set sbeesvisi (sbeesvisi + 1)] ]
   if (pcolor = yellow) [if count tbees-here > 0 [set tbeesvisi (tbeesvisi + 1)] ]

    if (pcolor = brown) [if count abees-here > 0 [set abeesvisi (abeesvisi + 1)] ]
   if (pcolor = brown) [if count bbees-here > 0 [set bbeesvisi (bbeesvisi + 1)] ]
   if (pcolor = brown) [if count cbees-here > 0 [set cbeesvisi (cbeesvisi + 1)] ]
   if (pcolor = brown) [if count dbees-here > 0 [set dbeesvisi (dbeesvisi + 1)] ]
   if (pcolor = brown) [if count ebees-here > 0 [set ebeesvisi (ebeesvisi + 1)] ]
   if (pcolor = brown) [if count fbees-here > 0 [set fbeesvisi (fbeesvisi + 1)] ]
   if (pcolor = brown) [if count gbees-here > 0 [set gbeesvisi (gbeesvisi + 1)] ]
   if (pcolor = brown) [if count hbees-here > 0 [set hbeesvisi (hbeesvisi + 1)] ]
   if (pcolor = brown) [if count ibees-here > 0 [set ibeesvisi (ibeesvisi + 1)] ]
   if (pcolor = brown) [if count jbees-here > 0 [set jbeesvisi (jbeesvisi + 1)] ]
   if (pcolor = brown) [if count kbees-here > 0 [set kbeesvisi (kbeesvisi + 1)] ]
   if (pcolor = brown) [if count lbees-here > 0 [set lbeesvisi (lbeesvisi + 1)] ]
   if (pcolor = brown) [if count mbees-here > 0 [set mbeesvisi (mbeesvisi + 1)] ]
   if (pcolor = brown) [if count nbees-here > 0 [set nbeesvisi (nbeesvisi + 1)] ]
   if (pcolor = brown) [if count obees-here > 0 [set obeesvisi (obeesvisi + 1)] ]
   if (pcolor = brown) [if count pbees-here > 0 [set pbeesvisi (pbeesvisi + 1)] ]
   if (pcolor = brown) [if count qbees-here > 0 [set qbeesvisi (qbeesvisi + 1)] ]
   if (pcolor = brown) [if count rbees-here > 0 [set rbeesvisi (rbeesvisi + 1)] ]
   if (pcolor = brown) [if count sbees-here > 0 [set sbeesvisi (sbeesvisi + 1)] ]
   if (pcolor = brown) [if count tbees-here > 0 [set tbeesvisi (tbeesvisi + 1)] ]

    if (pcolor = turquoise) [if count abees-here > 0 [set abeesvisi (abeesvisi + 1)] ]
   if (pcolor = turquoise) [if count bbees-here > 0 [set bbeesvisi (bbeesvisi + 1)] ]
   if (pcolor = turquoise) [if count cbees-here > 0 [set cbeesvisi (cbeesvisi + 1)] ]
   if (pcolor = turquoise) [if count dbees-here > 0 [set dbeesvisi (dbeesvisi + 1)] ]
   if (pcolor = turquoise) [if count ebees-here > 0 [set ebeesvisi (ebeesvisi + 1)] ]
   if (pcolor = turquoise) [if count fbees-here > 0 [set fbeesvisi (fbeesvisi + 1)] ]
   if (pcolor = turquoise) [if count gbees-here > 0 [set gbeesvisi (gbeesvisi + 1)] ]
   if (pcolor = turquoise) [if count hbees-here > 0 [set hbeesvisi (hbeesvisi + 1)] ]
   if (pcolor = turquoise) [if count ibees-here > 0 [set ibeesvisi (ibeesvisi + 1)] ]
   if (pcolor = turquoise) [if count jbees-here > 0 [set jbeesvisi (jbeesvisi + 1)] ]
   if (pcolor = turquoise) [if count kbees-here > 0 [set kbeesvisi (kbeesvisi + 1)] ]
   if (pcolor = turquoise) [if count lbees-here > 0 [set lbeesvisi (lbeesvisi + 1)] ]
   if (pcolor = turquoise) [if count mbees-here > 0 [set mbeesvisi (mbeesvisi + 1)] ]
   if (pcolor = turquoise) [if count nbees-here > 0 [set nbeesvisi (nbeesvisi + 1)] ]
   if (pcolor = turquoise) [if count obees-here > 0 [set obeesvisi (obeesvisi + 1)] ]
   if (pcolor = turquoise) [if count pbees-here > 0 [set pbeesvisi (pbeesvisi + 1)] ]
   if (pcolor = turquoise) [if count qbees-here > 0 [set qbeesvisi (qbeesvisi + 1)] ]
   if (pcolor = turquoise) [if count rbees-here > 0 [set rbeesvisi (rbeesvisi + 1)] ]
   if (pcolor = turquoise) [if count sbees-here > 0 [set sbeesvisi (sbeesvisi + 1)] ]
   if (pcolor = turquoise) [if count tbees-here > 0 [set tbeesvisi (tbeesvisi + 1)] ]

      if (pcolor = sky) [if count abees-here > 0 [set abeesvisi (abeesvisi + 1)] ]
   if (pcolor = sky) [if count bbees-here > 0 [set bbeesvisi (bbeesvisi + 1)] ]
   if (pcolor = sky) [if count cbees-here > 0 [set cbeesvisi (cbeesvisi + 1)] ]
   if (pcolor = sky) [if count dbees-here > 0 [set dbeesvisi (dbeesvisi + 1)] ]
   if (pcolor = sky) [if count ebees-here > 0 [set ebeesvisi (ebeesvisi + 1)] ]
   if (pcolor = sky) [if count fbees-here > 0 [set fbeesvisi (fbeesvisi + 1)] ]
   if (pcolor = sky) [if count gbees-here > 0 [set gbeesvisi (gbeesvisi + 1)] ]
   if (pcolor = sky) [if count hbees-here > 0 [set hbeesvisi (hbeesvisi + 1)] ]
   if (pcolor = sky) [if count ibees-here > 0 [set ibeesvisi (ibeesvisi + 1)] ]
   if (pcolor = sky) [if count jbees-here > 0 [set jbeesvisi (jbeesvisi + 1)] ]
   if (pcolor = sky) [if count kbees-here > 0 [set kbeesvisi (kbeesvisi + 1)] ]
   if (pcolor = sky) [if count lbees-here > 0 [set lbeesvisi (lbeesvisi + 1)] ]
   if (pcolor = sky) [if count mbees-here > 0 [set mbeesvisi (mbeesvisi + 1)] ]
   if (pcolor = sky) [if count nbees-here > 0 [set nbeesvisi (nbeesvisi + 1)] ]
   if (pcolor = sky) [if count obees-here > 0 [set obeesvisi (obeesvisi + 1)] ]
   if (pcolor = sky) [if count pbees-here > 0 [set pbeesvisi (pbeesvisi + 1)] ]
   if (pcolor = sky) [if count qbees-here > 0 [set qbeesvisi (qbeesvisi + 1)] ]
   if (pcolor = sky) [if count rbees-here > 0 [set rbeesvisi (rbeesvisi + 1)] ]
   if (pcolor = sky) [if count sbees-here > 0 [set sbeesvisi (sbeesvisi + 1)] ]
   if (pcolor = sky) [if count tbees-here > 0 [set tbeesvisi (tbeesvisi + 1)] ]

    if (pcolor = violet) [if count abees-here > 0 [set abeesvisi (abeesvisi + 1)] ]
   if (pcolor = violet) [if count bbees-here > 0 [set bbeesvisi (bbeesvisi + 1)] ]
   if (pcolor = violet) [if count cbees-here > 0 [set cbeesvisi (cbeesvisi + 1)] ]
   if (pcolor = violet) [if count dbees-here > 0 [set dbeesvisi (dbeesvisi + 1)] ]
   if (pcolor = violet) [if count ebees-here > 0 [set ebeesvisi (ebeesvisi + 1)] ]
   if (pcolor = violet) [if count fbees-here > 0 [set fbeesvisi (fbeesvisi + 1)] ]
   if (pcolor = violet) [if count gbees-here > 0 [set gbeesvisi (gbeesvisi + 1)] ]
   if (pcolor = violet) [if count hbees-here > 0 [set hbeesvisi (hbeesvisi + 1)] ]
   if (pcolor = violet) [if count ibees-here > 0 [set ibeesvisi (ibeesvisi + 1)] ]
   if (pcolor = violet) [if count jbees-here > 0 [set jbeesvisi (jbeesvisi + 1)] ]
   if (pcolor = violet) [if count kbees-here > 0 [set kbeesvisi (kbeesvisi + 1)] ]
   if (pcolor = violet) [if count lbees-here > 0 [set lbeesvisi (lbeesvisi + 1)] ]
   if (pcolor = violet) [if count mbees-here > 0 [set mbeesvisi (mbeesvisi + 1)] ]
   if (pcolor = violet) [if count nbees-here > 0 [set nbeesvisi (nbeesvisi + 1)] ]
   if (pcolor = violet) [if count obees-here > 0 [set obeesvisi (obeesvisi + 1)] ]
   if (pcolor = violet) [if count pbees-here > 0 [set pbeesvisi (pbeesvisi + 1)] ]
   if (pcolor = violet) [if count qbees-here > 0 [set qbeesvisi (qbeesvisi + 1)] ]
   if (pcolor = violet) [if count rbees-here > 0 [set rbeesvisi (rbeesvisi + 1)] ]
   if (pcolor = violet) [if count sbees-here > 0 [set sbeesvisi (sbeesvisi + 1)] ]
   if (pcolor = violet) [if count tbees-here > 0 [set tbeesvisi (tbeesvisi + 1)] ]


    if (pcolor = magenta) [if count abees-here > 0 [set abeesvisi (abeesvisi + 1)] ]
   if (pcolor = magenta) [if count bbees-here > 0 [set bbeesvisi (bbeesvisi + 1)] ]
   if (pcolor = magenta) [if count cbees-here > 0 [set cbeesvisi (cbeesvisi + 1)] ]
   if (pcolor = magenta) [if count dbees-here > 0 [set dbeesvisi (dbeesvisi + 1)] ]
   if (pcolor = magenta) [if count ebees-here > 0 [set ebeesvisi (ebeesvisi + 1)] ]
   if (pcolor = magenta) [if count fbees-here > 0 [set fbeesvisi (fbeesvisi + 1)] ]
   if (pcolor = magenta) [if count gbees-here > 0 [set gbeesvisi (gbeesvisi + 1)] ]
   if (pcolor = magenta) [if count hbees-here > 0 [set hbeesvisi (hbeesvisi + 1)] ]
   if (pcolor = magenta) [if count ibees-here > 0 [set ibeesvisi (ibeesvisi + 1)] ]
   if (pcolor = magenta) [if count jbees-here > 0 [set jbeesvisi (jbeesvisi + 1)] ]
   if (pcolor = magenta) [if count kbees-here > 0 [set kbeesvisi (kbeesvisi + 1)] ]
   if (pcolor = magenta) [if count lbees-here > 0 [set lbeesvisi (lbeesvisi + 1)] ]
   if (pcolor = magenta) [if count mbees-here > 0 [set mbeesvisi (mbeesvisi + 1)] ]
   if (pcolor = magenta) [if count nbees-here > 0 [set nbeesvisi (nbeesvisi + 1)] ]
   if (pcolor = magenta) [if count obees-here > 0 [set obeesvisi (obeesvisi + 1)] ]
   if (pcolor = magenta) [if count pbees-here > 0 [set pbeesvisi (pbeesvisi + 1)] ]
   if (pcolor = magenta) [if count qbees-here > 0 [set qbeesvisi (qbeesvisi + 1)] ]
   if (pcolor = magenta) [if count rbees-here > 0 [set rbeesvisi (rbeesvisi + 1)] ]
   if (pcolor = magenta) [if count sbees-here > 0 [set sbeesvisi (sbeesvisi + 1)] ]
   if (pcolor = magenta) [if count tbees-here > 0 [set tbeesvisi (tbeesvisi + 1)] ]


    if (pcolor = 48) [if count abees-here > 0 [set abeesvisi (abeesvisi + 1)] ]
   if (pcolor = 48) [if count bbees-here > 0 [set bbeesvisi (bbeesvisi + 1)] ]
   if (pcolor = 48) [if count cbees-here > 0 [set cbeesvisi (cbeesvisi + 1)] ]
   if (pcolor = 48) [if count dbees-here > 0 [set dbeesvisi (dbeesvisi + 1)] ]
   if (pcolor = 48) [if count ebees-here > 0 [set ebeesvisi (ebeesvisi + 1)] ]
   if (pcolor = 48) [if count fbees-here > 0 [set fbeesvisi (fbeesvisi + 1)] ]
   if (pcolor = 48) [if count gbees-here > 0 [set gbeesvisi (gbeesvisi + 1)] ]
   if (pcolor = 48) [if count hbees-here > 0 [set hbeesvisi (hbeesvisi + 1)] ]
   if (pcolor = 48) [if count ibees-here > 0 [set ibeesvisi (ibeesvisi + 1)] ]
   if (pcolor = 48) [if count jbees-here > 0 [set jbeesvisi (jbeesvisi + 1)] ]
   if (pcolor = 48) [if count kbees-here > 0 [set kbeesvisi (kbeesvisi + 1)] ]
   if (pcolor = 48) [if count lbees-here > 0 [set lbeesvisi (lbeesvisi + 1)] ]
   if (pcolor = 48) [if count mbees-here > 0 [set mbeesvisi (mbeesvisi + 1)] ]
   if (pcolor = 48) [if count nbees-here > 0 [set nbeesvisi (nbeesvisi + 1)] ]
   if (pcolor = 48) [if count obees-here > 0 [set obeesvisi (obeesvisi + 1)] ]
   if (pcolor = 48) [if count pbees-here > 0 [set pbeesvisi (pbeesvisi + 1)] ]
   if (pcolor = 48) [if count qbees-here > 0 [set qbeesvisi (qbeesvisi + 1)] ]
   if (pcolor = 48) [if count rbees-here > 0 [set rbeesvisi (rbeesvisi + 1)] ]
   if (pcolor = 48) [if count sbees-here > 0 [set sbeesvisi (sbeesvisi + 1)] ]
   if (pcolor = 48) [if count tbees-here > 0 [set tbeesvisi (tbeesvisi + 1)] ]

    if (pcolor = 78) [if count abees-here > 0 [set abeesvisi (abeesvisi + 1)] ]
   if (pcolor = 78) [if count bbees-here > 0 [set bbeesvisi (bbeesvisi + 1)] ]
   if (pcolor = 78) [if count cbees-here > 0 [set cbeesvisi (cbeesvisi + 1)] ]
   if (pcolor = 78) [if count dbees-here > 0 [set dbeesvisi (dbeesvisi + 1)] ]
   if (pcolor = 78) [if count ebees-here > 0 [set ebeesvisi (ebeesvisi + 1)] ]
   if (pcolor = 78) [if count fbees-here > 0 [set fbeesvisi (fbeesvisi + 1)] ]
   if (pcolor = 78) [if count gbees-here > 0 [set gbeesvisi (gbeesvisi + 1)] ]
   if (pcolor = 78) [if count hbees-here > 0 [set hbeesvisi (hbeesvisi + 1)] ]
   if (pcolor = 78) [if count ibees-here > 0 [set ibeesvisi (ibeesvisi + 1)] ]
   if (pcolor = 78) [if count jbees-here > 0 [set jbeesvisi (jbeesvisi + 1)] ]
   if (pcolor = 78) [if count kbees-here > 0 [set kbeesvisi (kbeesvisi + 1)] ]
   if (pcolor = 78) [if count lbees-here > 0 [set lbeesvisi (lbeesvisi + 1)] ]
   if (pcolor = 78) [if count mbees-here > 0 [set mbeesvisi (mbeesvisi + 1)] ]
   if (pcolor = 78) [if count nbees-here > 0 [set nbeesvisi (nbeesvisi + 1)] ]
   if (pcolor = 78) [if count obees-here > 0 [set obeesvisi (obeesvisi + 1)] ]
   if (pcolor = 78) [if count pbees-here > 0 [set pbeesvisi (pbeesvisi + 1)] ]
   if (pcolor = 78) [if count qbees-here > 0 [set qbeesvisi (qbeesvisi + 1)] ]
   if (pcolor = 78) [if count rbees-here > 0 [set rbeesvisi (rbeesvisi + 1)] ]
   if (pcolor = 78) [if count sbees-here > 0 [set sbeesvisi (sbeesvisi + 1)] ]
   if (pcolor = 78) [if count tbees-here > 0 [set tbeesvisi (tbeesvisi + 1)] ]

  if (pcolor = 118) [if count abees-here > 0 [set abeesvisi (abeesvisi + 1)] ]
   if (pcolor = 118) [if count bbees-here > 0 [set bbeesvisi (bbeesvisi + 1)] ]
   if (pcolor = 118) [if count cbees-here > 0 [set cbeesvisi (cbeesvisi + 1)] ]
   if (pcolor = 118) [if count dbees-here > 0 [set dbeesvisi (dbeesvisi + 1)] ]
   if (pcolor = 118) [if count ebees-here > 0 [set ebeesvisi (ebeesvisi + 1)] ]
   if (pcolor = 118) [if count fbees-here > 0 [set fbeesvisi (fbeesvisi + 1)] ]
   if (pcolor = 118) [if count gbees-here > 0 [set gbeesvisi (gbeesvisi + 1)] ]
   if (pcolor = 118) [if count hbees-here > 0 [set hbeesvisi (hbeesvisi + 1)] ]
   if (pcolor = 118) [if count ibees-here > 0 [set ibeesvisi (ibeesvisi + 1)] ]
   if (pcolor = 118) [if count jbees-here > 0 [set jbeesvisi (jbeesvisi + 1)] ]
   if (pcolor = 118) [if count kbees-here > 0 [set kbeesvisi (kbeesvisi + 1)] ]
   if (pcolor = 118) [if count lbees-here > 0 [set lbeesvisi (lbeesvisi + 1)] ]
   if (pcolor = 118) [if count mbees-here > 0 [set mbeesvisi (mbeesvisi + 1)] ]
   if (pcolor = 118) [if count nbees-here > 0 [set nbeesvisi (nbeesvisi + 1)] ]
   if (pcolor = 118) [if count obees-here > 0 [set obeesvisi (obeesvisi + 1)] ]
   if (pcolor = 118) [if count pbees-here > 0 [set pbeesvisi (pbeesvisi + 1)] ]
   if (pcolor = 118) [if count qbees-here > 0 [set qbeesvisi (qbeesvisi + 1)] ]
   if (pcolor = 118) [if count rbees-here > 0 [set rbeesvisi (rbeesvisi + 1)] ]
   if (pcolor = 118) [if count sbees-here > 0 [set sbeesvisi (sbeesvisi + 1)] ]
   if (pcolor = 118) [if count tbees-here > 0 [set tbeesvisi (tbeesvisi + 1)] ]


    if (pcolor = 128) [if count abees-here > 0 [set abeesvisi (abeesvisi + 1)] ]
   if (pcolor = 128) [if count bbees-here > 0 [set bbeesvisi (bbeesvisi + 1)] ]
   if (pcolor = 128) [if count cbees-here > 0 [set cbeesvisi (cbeesvisi + 1)] ]
   if (pcolor = 128) [if count dbees-here > 0 [set dbeesvisi (dbeesvisi + 1)] ]
   if (pcolor = 128) [if count ebees-here > 0 [set ebeesvisi (ebeesvisi + 1)] ]
   if (pcolor = 128) [if count fbees-here > 0 [set fbeesvisi (fbeesvisi + 1)] ]
   if (pcolor = 128) [if count gbees-here > 0 [set gbeesvisi (gbeesvisi + 1)] ]
   if (pcolor = 128) [if count hbees-here > 0 [set hbeesvisi (hbeesvisi + 1)] ]
   if (pcolor = 128) [if count ibees-here > 0 [set ibeesvisi (ibeesvisi + 1)] ]
   if (pcolor = 128) [if count jbees-here > 0 [set jbeesvisi (jbeesvisi + 1)] ]
   if (pcolor = 128) [if count kbees-here > 0 [set kbeesvisi (kbeesvisi + 1)] ]
   if (pcolor = 128) [if count lbees-here > 0 [set lbeesvisi (lbeesvisi + 1)] ]
   if (pcolor = 128) [if count mbees-here > 0 [set mbeesvisi (mbeesvisi + 1)] ]
   if (pcolor = 128) [if count nbees-here > 0 [set nbeesvisi (nbeesvisi + 1)] ]
   if (pcolor = 128) [if count obees-here > 0 [set obeesvisi (obeesvisi + 1)] ]
   if (pcolor = 128) [if count pbees-here > 0 [set pbeesvisi (pbeesvisi + 1)] ]
   if (pcolor = 128) [if count qbees-here > 0 [set qbeesvisi (qbeesvisi + 1)] ]
   if (pcolor = 128) [if count rbees-here > 0 [set rbeesvisi (rbeesvisi + 1)] ]
   if (pcolor = 128) [if count sbees-here > 0 [set sbeesvisi (sbeesvisi + 1)] ]
   if (pcolor = 128) [if count tbees-here > 0 [set tbeesvisi (tbeesvisi + 1)] ]

    if (pcolor = 138) [if count abees-here > 0 [set abeesvisi (abeesvisi + 1)] ]
   if (pcolor = 138) [if count bbees-here > 0 [set bbeesvisi (bbeesvisi + 1)] ]
   if (pcolor = 138) [if count cbees-here > 0 [set cbeesvisi (cbeesvisi + 1)] ]
   if (pcolor = 138) [if count dbees-here > 0 [set dbeesvisi (dbeesvisi + 1)] ]
   if (pcolor = 138) [if count ebees-here > 0 [set ebeesvisi (ebeesvisi + 1)] ]
   if (pcolor = 138) [if count fbees-here > 0 [set fbeesvisi (fbeesvisi + 1)] ]
   if (pcolor = 138) [if count gbees-here > 0 [set gbeesvisi (gbeesvisi + 1)] ]
   if (pcolor = 138) [if count hbees-here > 0 [set hbeesvisi (hbeesvisi + 1)] ]
   if (pcolor = 138) [if count ibees-here > 0 [set ibeesvisi (ibeesvisi + 1)] ]
   if (pcolor = 138) [if count jbees-here > 0 [set jbeesvisi (jbeesvisi + 1)] ]
   if (pcolor = 138) [if count kbees-here > 0 [set kbeesvisi (kbeesvisi + 1)] ]
   if (pcolor = 138) [if count lbees-here > 0 [set lbeesvisi (lbeesvisi + 1)] ]
   if (pcolor = 138) [if count mbees-here > 0 [set mbeesvisi (mbeesvisi + 1)] ]
   if (pcolor = 138) [if count nbees-here > 0 [set nbeesvisi (nbeesvisi + 1)] ]
   if (pcolor = 138) [if count obees-here > 0 [set obeesvisi (obeesvisi + 1)] ]
   if (pcolor = 138) [if count pbees-here > 0 [set pbeesvisi (pbeesvisi + 1)] ]
   if (pcolor = 138) [if count qbees-here > 0 [set qbeesvisi (qbeesvisi + 1)] ]
   if (pcolor = 138) [if count rbees-here > 0 [set rbeesvisi (rbeesvisi + 1)] ]
   if (pcolor = 138) [if count sbees-here > 0 [set sbeesvisi (sbeesvisi + 1)] ]
   if (pcolor = 138) [if count tbees-here > 0 [set tbeesvisi (tbeesvisi + 1)] ]

    if (pcolor = 28) [if count abees-here > 0 [set abeesvisi (abeesvisi + 1)] ]
   if (pcolor = 28) [if count bbees-here > 0 [set bbeesvisi (bbeesvisi + 1)] ]
   if (pcolor = 28) [if count cbees-here > 0 [set cbeesvisi (cbeesvisi + 1)] ]
   if (pcolor = 28) [if count dbees-here > 0 [set dbeesvisi (dbeesvisi + 1)] ]
   if (pcolor = 28) [if count ebees-here > 0 [set ebeesvisi (ebeesvisi + 1)] ]
   if (pcolor = 28) [if count fbees-here > 0 [set fbeesvisi (fbeesvisi + 1)] ]
   if (pcolor = 28) [if count gbees-here > 0 [set gbeesvisi (gbeesvisi + 1)] ]
   if (pcolor = 28) [if count hbees-here > 0 [set hbeesvisi (hbeesvisi + 1)] ]
   if (pcolor = 28) [if count ibees-here > 0 [set ibeesvisi (ibeesvisi + 1)] ]
   if (pcolor = 28) [if count jbees-here > 0 [set jbeesvisi (jbeesvisi + 1)] ]
   if (pcolor = 28) [if count kbees-here > 0 [set kbeesvisi (kbeesvisi + 1)] ]
   if (pcolor = 28) [if count lbees-here > 0 [set lbeesvisi (lbeesvisi + 1)] ]
   if (pcolor = 28) [if count mbees-here > 0 [set mbeesvisi (mbeesvisi + 1)] ]
   if (pcolor = 28) [if count nbees-here > 0 [set nbeesvisi (nbeesvisi + 1)] ]
   if (pcolor = 28) [if count obees-here > 0 [set obeesvisi (obeesvisi + 1)] ]
   if (pcolor = 28) [if count pbees-here > 0 [set pbeesvisi (pbeesvisi + 1)] ]
   if (pcolor = 28) [if count qbees-here > 0 [set qbeesvisi (qbeesvisi + 1)] ]
   if (pcolor = 28) [if count rbees-here > 0 [set rbeesvisi (rbeesvisi + 1)] ]
   if (pcolor = 28) [if count sbees-here > 0 [set sbeesvisi (sbeesvisi + 1)] ]
   if (pcolor = 28) [if count tbees-here > 0 [set tbeesvisi (tbeesvisi + 1)] ]

    if (pcolor = 18) [if count abees-here > 0 [set abeesvisi (abeesvisi + 1)] ]
   if (pcolor = 18) [if count bbees-here > 0 [set bbeesvisi (bbeesvisi + 1)] ]
   if (pcolor = 18) [if count cbees-here > 0 [set cbeesvisi (cbeesvisi + 1)] ]
   if (pcolor = 18) [if count dbees-here > 0 [set dbeesvisi (dbeesvisi + 1)] ]
   if (pcolor = 18) [if count ebees-here > 0 [set ebeesvisi (ebeesvisi + 1)] ]
   if (pcolor = 18) [if count fbees-here > 0 [set fbeesvisi (fbeesvisi + 1)] ]
   if (pcolor = 18) [if count gbees-here > 0 [set gbeesvisi (gbeesvisi + 1)] ]
   if (pcolor = 18) [if count hbees-here > 0 [set hbeesvisi (hbeesvisi + 1)] ]
   if (pcolor = 18) [if count ibees-here > 0 [set ibeesvisi (ibeesvisi + 1)] ]
   if (pcolor = 18) [if count jbees-here > 0 [set jbeesvisi (jbeesvisi + 1)] ]
   if (pcolor = 18) [if count kbees-here > 0 [set kbeesvisi (kbeesvisi + 1)] ]
   if (pcolor = 18) [if count lbees-here > 0 [set lbeesvisi (lbeesvisi + 1)] ]
   if (pcolor = 18) [if count mbees-here > 0 [set mbeesvisi (mbeesvisi + 1)] ]
   if (pcolor = 18) [if count nbees-here > 0 [set nbeesvisi (nbeesvisi + 1)] ]
   if (pcolor = 18) [if count obees-here > 0 [set obeesvisi (obeesvisi + 1)] ]
   if (pcolor = 18) [if count pbees-here > 0 [set pbeesvisi (pbeesvisi + 1)] ]
   if (pcolor = 18) [if count qbees-here > 0 [set qbeesvisi (qbeesvisi + 1)] ]
   if (pcolor = 18) [if count rbees-here > 0 [set rbeesvisi (rbeesvisi + 1)] ]
   if (pcolor = 18) [if count sbees-here > 0 [set sbeesvisi (sbeesvisi + 1)] ]
   if (pcolor = 18) [if count tbees-here > 0 [set tbeesvisi (tbeesvisi + 1)] ]


 end


to sum-visits
  let redvisits sum [visits] of patches with [pcolor = red] ;this is the total visits of all types of bee to red flowers
 let blackvisits sum [visits] of patches with [pcolor = black]
  let pinkvisits sum [visits] of patches with [pcolor = pink]
 let cyanvisits sum [visits] of patches with [pcolor = cyan]
  let limevisits sum [visits] of patches with [pcolor = lime]
 let bluevisits sum [visits] of patches with [pcolor = blue]
  let orangevisits sum [visits] of patches with [pcolor = orange]
 let yellowvisits sum [visits] of patches with [pcolor = yellow]
  let brownvisits sum [visits] of patches with [pcolor = brown]
 let turquoisevisits sum [visits] of patches with [pcolor = turquoise]
  let skyvisits sum [visits] of patches with [pcolor = sky]
 let violetvisits sum [visits] of patches with [pcolor = violet]
  let magentavisits sum [visits] of patches with [pcolor = magenta]
 let lyellowvisits sum [visits] of patches with [pcolor = 48]
  let lbluevisits sum [visits] of patches with [pcolor = 78]
 let lvioletvisits sum [visits] of patches with [pcolor = 118]
  let lmagentavisits sum [visits] of patches with [pcolor = 128]
 let lpinkvisits sum [visits] of patches with [pcolor = 138]
  let lorangevisits sum [visits] of patches with [pcolor = 28]
 let lredvisits sum [visits] of patches with [pcolor = 18]


 let aredvisits sum [abeesvisi] of patches with [pcolor = red]; this is the total visits of type 'a' bees to red flowers
 let ablackvisits sum [abeesvisi] of patches with [pcolor = black]
  let apinkvisits sum [abeesvisi] of patches with [pcolor = pink]
 let acyanvisits sum [abeesvisi] of patches with [pcolor = cyan]
  let alimevisits sum [abeesvisi] of patches with [pcolor = lime]
 let abluevisits sum [abeesvisi] of patches with [pcolor = blue]
  let aorangevisits sum [abeesvisi] of patches with [pcolor = orange]
 let ayellowvisits sum [abeesvisi] of patches with [pcolor = yellow]
  let abrownvisits sum [abeesvisi] of patches with [pcolor = brown]
 let aturquoisevisits sum [abeesvisi] of patches with [pcolor = turquoise]
  let askyvisits sum [abeesvisi] of patches with [pcolor = sky]
 let avioletvisits sum [abeesvisi] of patches with [pcolor = violet]
  let amagentavisits sum [abeesvisi] of patches with [pcolor = magenta]
 let alyellowvisits sum [abeesvisi] of patches with [pcolor = 48]
  let albluevisits sum [abeesvisi] of patches with [pcolor = 78]
 let alvioletvisits sum [abeesvisi] of patches with [pcolor = 118]
  let almagentavisits sum [abeesvisi] of patches with [pcolor = 128]
 let alpinkvisits sum [abeesvisi] of patches with [pcolor = 138]
  let alorangevisits sum [abeesvisi] of patches with [pcolor = 28]
 let alredvisits sum [abeesvisi] of patches with [pcolor = 18]


 let bredvisits sum [bbeesvisi] of patches with [pcolor = red]
 let bblackvisits sum [bbeesvisi] of patches with [pcolor = black]
  let bpinkvisits sum [bbeesvisi] of patches with [pcolor = pink]
 let bcyanvisits sum [bbeesvisi] of patches with [pcolor = cyan]
  let blimevisits sum [bbeesvisi] of patches with [pcolor = lime]
 let bbluevisits sum [bbeesvisi] of patches with [pcolor = blue]
  let borangevisits sum [bbeesvisi] of patches with [pcolor = orange]
 let byellowvisits sum [bbeesvisi] of patches with [pcolor = yellow]
  let bbrownvisits sum [bbeesvisi] of patches with [pcolor = brown]
 let bturquoisevisits sum [bbeesvisi] of patches with [pcolor = turquoise]
  let bskyvisits sum [bbeesvisi] of patches with [pcolor = sky]
 let bvioletvisits sum [bbeesvisi] of patches with [pcolor = violet]
  let bmagentavisits sum [bbeesvisi] of patches with [pcolor = magenta]
 let blyellowvisits sum [bbeesvisi] of patches with [pcolor = 48]
  let blbluevisits sum [bbeesvisi] of patches with [pcolor = 78]
 let blvioletvisits sum [bbeesvisi] of patches with [pcolor = 118]
  let blmagentavisits sum [bbeesvisi] of patches with [pcolor = 128]
 let blpinkvisits sum [bbeesvisi] of patches with [pcolor = 138]
  let blorangevisits sum [bbeesvisi] of patches with [pcolor = 28]
 let blredvisits sum [bbeesvisi] of patches with [pcolor = 18]

 let credvisits sum [cbeesvisi] of patches with [pcolor = red]
 let cblackvisits sum [cbeesvisi] of patches with [pcolor = black]
  let cpinkvisits sum [cbeesvisi] of patches with [pcolor = pink]
 let ccyanvisits sum [cbeesvisi] of patches with [pcolor = cyan]
  let climevisits sum [cbeesvisi] of patches with [pcolor = lime]
 let cbluevisits sum [cbeesvisi] of patches with [pcolor = blue]
  let corangevisits sum [cbeesvisi] of patches with [pcolor = orange]
 let cyellowvisits sum [cbeesvisi] of patches with [pcolor = yellow]
  let cbrownvisits sum [cbeesvisi] of patches with [pcolor = brown]
 let cturquoisevisits sum [cbeesvisi] of patches with [pcolor = turquoise]
  let cskyvisits sum [cbeesvisi] of patches with [pcolor = sky]
 let cvioletvisits sum [cbeesvisi] of patches with [pcolor = violet]
  let cmagentavisits sum [cbeesvisi] of patches with [pcolor = magenta]
 let clyellowvisits sum [cbeesvisi] of patches with [pcolor = 48]
  let clbluevisits sum [cbeesvisi] of patches with [pcolor = 78]
 let clvioletvisits sum [cbeesvisi] of patches with [pcolor = 118]
  let clmagentavisits sum [cbeesvisi] of patches with [pcolor = 128]
 let clpinkvisits sum [cbeesvisi] of patches with [pcolor = 138]
  let clorangevisits sum [cbeesvisi] of patches with [pcolor = 28]
 let clredvisits sum [cbeesvisi] of patches with [pcolor = 18]

let dredvisits sum [dbeesvisi] of patches with [pcolor = red]
 let dblackvisits sum [dbeesvisi] of patches with [pcolor = black]
  let dpinkvisits sum [dbeesvisi] of patches with [pcolor = pink]
 let dcyanvisits sum [dbeesvisi] of patches with [pcolor = cyan]
  let dlimevisits sum [dbeesvisi] of patches with [pcolor = lime]
 let dbluevisits sum [dbeesvisi] of patches with [pcolor = blue]
  let dorangevisits sum [dbeesvisi] of patches with [pcolor = orange]
 let dyellowvisits sum [dbeesvisi] of patches with [pcolor = yellow]
  let dbrownvisits sum [dbeesvisi] of patches with [pcolor = brown]
 let dturquoisevisits sum [dbeesvisi] of patches with [pcolor = turquoise]
  let dskyvisits sum [dbeesvisi] of patches with [pcolor = sky]
 let dvioletvisits sum [dbeesvisi] of patches with [pcolor = violet]
  let dmagentavisits sum [dbeesvisi] of patches with [pcolor = magenta]
 let dlyellowvisits sum [dbeesvisi] of patches with [pcolor = 48]
  let dlbluevisits sum [dbeesvisi] of patches with [pcolor = 78]
 let dlvioletvisits sum [dbeesvisi] of patches with [pcolor = 118]
  let dlmagentavisits sum [dbeesvisi] of patches with [pcolor = 128]
 let dlpinkvisits sum [dbeesvisi] of patches with [pcolor = 138]
  let dlorangevisits sum [dbeesvisi] of patches with [pcolor = 28]
 let dlredvisits sum [dbeesvisi] of patches with [pcolor = 18]

let eredvisits sum [ebeesvisi] of patches with [pcolor = red]
 let eblackvisits sum [ebeesvisi] of patches with [pcolor = black]
  let epinkvisits sum [ebeesvisi] of patches with [pcolor = pink]
 let ecyanvisits sum [ebeesvisi] of patches with [pcolor = cyan]
  let elimevisits sum [ebeesvisi] of patches with [pcolor = lime]
 let ebluevisits sum [ebeesvisi] of patches with [pcolor = blue]
  let eorangevisits sum [ebeesvisi] of patches with [pcolor = orange]
 let eyellowvisits sum [ebeesvisi] of patches with [pcolor = yellow]
  let ebrownvisits sum [ebeesvisi] of patches with [pcolor = brown]
 let eturquoisevisits sum [ebeesvisi] of patches with [pcolor = turquoise]
  let eskyvisits sum [ebeesvisi] of patches with [pcolor = sky]
 let evioletvisits sum [ebeesvisi] of patches with [pcolor = violet]
  let emagentavisits sum [ebeesvisi] of patches with [pcolor = magenta]
 let elyellowvisits sum [ebeesvisi] of patches with [pcolor = 48]
  let elbluevisits sum [ebeesvisi] of patches with [pcolor = 78]
 let elvioletvisits sum [ebeesvisi] of patches with [pcolor = 118]
  let elmagentavisits sum [ebeesvisi] of patches with [pcolor = 128]
 let elpinkvisits sum [ebeesvisi] of patches with [pcolor = 138]
  let elorangevisits sum [ebeesvisi] of patches with [pcolor = 28]
 let elredvisits sum [ebeesvisi] of patches with [pcolor = 18]

let fredvisits sum [fbeesvisi] of patches with [pcolor = red]
 let fblackvisits sum [fbeesvisi] of patches with [pcolor = black]
  let fpinkvisits sum [fbeesvisi] of patches with [pcolor = pink]
 let fcyanvisits sum [fbeesvisi] of patches with [pcolor = cyan]
  let flimevisits sum [fbeesvisi] of patches with [pcolor = lime]
 let fbluevisits sum [fbeesvisi] of patches with [pcolor = blue]
  let forangevisits sum [fbeesvisi] of patches with [pcolor = orange]
 let fyellowvisits sum [fbeesvisi] of patches with [pcolor = yellow]
  let fbrownvisits sum [fbeesvisi] of patches with [pcolor = brown]
 let fturquoisevisits sum [fbeesvisi] of patches with [pcolor = turquoise]
  let fskyvisits sum [fbeesvisi] of patches with [pcolor = sky]
 let fvioletvisits sum [fbeesvisi] of patches with [pcolor = violet]
  let fmagentavisits sum [fbeesvisi] of patches with [pcolor = magenta]
 let flyellowvisits sum [fbeesvisi] of patches with [pcolor = 48]
  let flbluevisits sum [fbeesvisi] of patches with [pcolor = 78]
 let flvioletvisits sum [fbeesvisi] of patches with [pcolor = 118]
  let flmagentavisits sum [fbeesvisi] of patches with [pcolor = 128]
 let flpinkvisits sum [fbeesvisi] of patches with [pcolor = 138]
  let florangevisits sum [fbeesvisi] of patches with [pcolor = 28]
 let flredvisits sum [fbeesvisi] of patches with [pcolor = 18]

let gredvisits sum [gbeesvisi] of patches with [pcolor = red]
 let gblackvisits sum [gbeesvisi] of patches with [pcolor = black]
  let gpinkvisits sum [gbeesvisi] of patches with [pcolor = pink]
 let gcyanvisits sum [gbeesvisi] of patches with [pcolor = cyan]
  let glimevisits sum [gbeesvisi] of patches with [pcolor = lime]
 let gbluevisits sum [gbeesvisi] of patches with [pcolor = blue]
  let gorangevisits sum [gbeesvisi] of patches with [pcolor = orange]
 let gyellowvisits sum [gbeesvisi] of patches with [pcolor = yellow]
  let gbrownvisits sum [gbeesvisi] of patches with [pcolor = brown]
 let gturquoisevisits sum [gbeesvisi] of patches with [pcolor = turquoise]
  let gskyvisits sum [gbeesvisi] of patches with [pcolor = sky]
 let gvioletvisits sum [gbeesvisi] of patches with [pcolor = violet]
  let gmagentavisits sum [gbeesvisi] of patches with [pcolor = magenta]
 let glyellowvisits sum [gbeesvisi] of patches with [pcolor = 48]
  let glbluevisits sum [gbeesvisi] of patches with [pcolor = 78]
 let glvioletvisits sum [gbeesvisi] of patches with [pcolor = 118]
  let glmagentavisits sum [gbeesvisi] of patches with [pcolor = 128]
 let glpinkvisits sum [gbeesvisi] of patches with [pcolor = 138]
  let glorangevisits sum [gbeesvisi] of patches with [pcolor = 28]
 let glredvisits sum [gbeesvisi] of patches with [pcolor = 18]

let hredvisits sum [hbeesvisi] of patches with [pcolor = red]
 let hblackvisits sum [hbeesvisi] of patches with [pcolor = black]
  let hpinkvisits sum [hbeesvisi] of patches with [pcolor = pink]
 let hcyanvisits sum [hbeesvisi] of patches with [pcolor = cyan]
  let hlimevisits sum [hbeesvisi] of patches with [pcolor = lime]
 let hbluevisits sum [hbeesvisi] of patches with [pcolor = blue]
  let horangevisits sum [hbeesvisi] of patches with [pcolor = orange]
 let hyellowvisits sum [hbeesvisi] of patches with [pcolor = yellow]
  let hbrownvisits sum [hbeesvisi] of patches with [pcolor = brown]
 let hturquoisevisits sum [hbeesvisi] of patches with [pcolor = turquoise]
  let hskyvisits sum [hbeesvisi] of patches with [pcolor = sky]
 let hvioletvisits sum [hbeesvisi] of patches with [pcolor = violet]
  let hmagentavisits sum [hbeesvisi] of patches with [pcolor = magenta]
 let hlyellowvisits sum [hbeesvisi] of patches with [pcolor = 48]
  let hlbluevisits sum [hbeesvisi] of patches with [pcolor = 78]
 let hlvioletvisits sum [hbeesvisi] of patches with [pcolor = 118]
  let hlmagentavisits sum [hbeesvisi] of patches with [pcolor = 128]
 let hlpinkvisits sum [hbeesvisi] of patches with [pcolor = 138]
  let hlorangevisits sum [hbeesvisi] of patches with [pcolor = 28]
 let hlredvisits sum [hbeesvisi] of patches with [pcolor = 18]

let iredvisits sum [ibeesvisi] of patches with [pcolor = red]
 let iblackvisits sum [ibeesvisi] of patches with [pcolor = black]
  let ipinkvisits sum [ibeesvisi] of patches with [pcolor = pink]
 let icyanvisits sum [ibeesvisi] of patches with [pcolor = cyan]
  let ilimevisits sum [ibeesvisi] of patches with [pcolor = lime]
 let ibluevisits sum [ibeesvisi] of patches with [pcolor = blue]
  let iorangevisits sum [ibeesvisi] of patches with [pcolor = orange]
 let iyellowvisits sum [ibeesvisi] of patches with [pcolor = yellow]
  let ibrownvisits sum [ibeesvisi] of patches with [pcolor = brown]
 let iturquoisevisits sum [ibeesvisi] of patches with [pcolor = turquoise]
  let iskyvisits sum [ibeesvisi] of patches with [pcolor = sky]
 let ivioletvisits sum [ibeesvisi] of patches with [pcolor = violet]
  let imagentavisits sum [ibeesvisi] of patches with [pcolor = magenta]
 let ilyellowvisits sum [ibeesvisi] of patches with [pcolor = 48]
  let ilbluevisits sum [ibeesvisi] of patches with [pcolor = 78]
 let ilvioletvisits sum [ibeesvisi] of patches with [pcolor = 118]
  let ilmagentavisits sum [ibeesvisi] of patches with [pcolor = 128]
 let ilpinkvisits sum [ibeesvisi] of patches with [pcolor = 138]
  let ilorangevisits sum [ibeesvisi] of patches with [pcolor = 28]
 let ilredvisits sum [ibeesvisi] of patches with [pcolor = 18]

let jredvisits sum [jbeesvisi] of patches with [pcolor = red]
 let jblackvisits sum [jbeesvisi] of patches with [pcolor = black]
  let jpinkvisits sum [jbeesvisi] of patches with [pcolor = pink]
 let jcyanvisits sum [jbeesvisi] of patches with [pcolor = cyan]
  let jlimevisits sum [jbeesvisi] of patches with [pcolor = lime]
 let jbluevisits sum [jbeesvisi] of patches with [pcolor = blue]
  let jorangevisits sum [jbeesvisi] of patches with [pcolor = orange]
 let jyellowvisits sum [jbeesvisi] of patches with [pcolor = yellow]
  let jbrownvisits sum [jbeesvisi] of patches with [pcolor = brown]
 let jturquoisevisits sum [jbeesvisi] of patches with [pcolor = turquoise]
  let jskyvisits sum [jbeesvisi] of patches with [pcolor = sky]
 let jvioletvisits sum [jbeesvisi] of patches with [pcolor = violet]
  let jmagentavisits sum [jbeesvisi] of patches with [pcolor = magenta]
 let jlyellowvisits sum [jbeesvisi] of patches with [pcolor = 48]
  let jlbluevisits sum [jbeesvisi] of patches with [pcolor = 78]
 let jlvioletvisits sum [jbeesvisi] of patches with [pcolor = 118]
  let jlmagentavisits sum [jbeesvisi] of patches with [pcolor = 128]
 let jlpinkvisits sum [jbeesvisi] of patches with [pcolor = 138]
  let jlorangevisits sum [jbeesvisi] of patches with [pcolor = 28]
 let jlredvisits sum [jbeesvisi] of patches with [pcolor = 18]

let kredvisits sum [kbeesvisi] of patches with [pcolor = red]
 let kblackvisits sum [kbeesvisi] of patches with [pcolor = black]
  let kpinkvisits sum [kbeesvisi] of patches with [pcolor = pink]
 let kcyanvisits sum [kbeesvisi] of patches with [pcolor = cyan]
  let klimevisits sum [kbeesvisi] of patches with [pcolor = lime]
 let kbluevisits sum [kbeesvisi] of patches with [pcolor = blue]
  let korangevisits sum [kbeesvisi] of patches with [pcolor = orange]
 let kyellowvisits sum [kbeesvisi] of patches with [pcolor = yellow]
  let kbrownvisits sum [kbeesvisi] of patches with [pcolor = brown]
 let kturquoisevisits sum [kbeesvisi] of patches with [pcolor = turquoise]
  let kskyvisits sum [kbeesvisi] of patches with [pcolor = sky]
 let kvioletvisits sum [kbeesvisi] of patches with [pcolor = violet]
  let kmagentavisits sum [kbeesvisi] of patches with [pcolor = magenta]
 let klyellowvisits sum [kbeesvisi] of patches with [pcolor = 48]
  let klbluevisits sum [kbeesvisi] of patches with [pcolor = 78]
 let klvioletvisits sum [kbeesvisi] of patches with [pcolor = 118]
  let klmagentavisits sum [kbeesvisi] of patches with [pcolor = 128]
 let klpinkvisits sum [kbeesvisi] of patches with [pcolor = 138]
  let klorangevisits sum [kbeesvisi] of patches with [pcolor = 28]
 let klredvisits sum [kbeesvisi] of patches with [pcolor = 18]

let zredvisits sum [lbeesvisi] of patches with [pcolor = red]
 let zblackvisits sum [lbeesvisi] of patches with [pcolor = black]
  let zpinkvisits sum [lbeesvisi] of patches with [pcolor = pink]
 let zcyanvisits sum [lbeesvisi] of patches with [pcolor = cyan]
  let zlimevisits sum [lbeesvisi] of patches with [pcolor = lime]
 let zbluevisits sum [lbeesvisi] of patches with [pcolor = blue]
  let zorangevisits sum [lbeesvisi] of patches with [pcolor = orange]
 let zyellowvisits sum [lbeesvisi] of patches with [pcolor = yellow]
  let zbrownvisits sum [lbeesvisi] of patches with [pcolor = brown]
 let zturquoisevisits sum [lbeesvisi] of patches with [pcolor = turquoise]
  let zskyvisits sum [lbeesvisi] of patches with [pcolor = sky]
 let zvioletvisits sum [lbeesvisi] of patches with [pcolor = violet]
  let zmagentavisits sum [lbeesvisi] of patches with [pcolor = magenta]
 let zlyellowvisits sum [lbeesvisi] of patches with [pcolor = 48]
  let zlbluevisits sum [lbeesvisi] of patches with [pcolor = 78]
 let zlvioletvisits sum [lbeesvisi] of patches with [pcolor = 118]
  let zlmagentavisits sum [lbeesvisi] of patches with [pcolor = 128]
 let zlpinkvisits sum [lbeesvisi] of patches with [pcolor = 138]
  let zlorangevisits sum [lbeesvisi] of patches with [pcolor = 28]
 let zlredvisits sum [lbeesvisi] of patches with [pcolor = 18]

let mredvisits sum [mbeesvisi] of patches with [pcolor = red]
 let mblackvisits sum [mbeesvisi] of patches with [pcolor = black]
  let mpinkvisits sum [mbeesvisi] of patches with [pcolor = pink]
 let mcyanvisits sum [mbeesvisi] of patches with [pcolor = cyan]
  let mlimevisits sum [mbeesvisi] of patches with [pcolor = lime]
 let mbluevisits sum [mbeesvisi] of patches with [pcolor = blue]
  let morangevisits sum [mbeesvisi] of patches with [pcolor = orange]
 let myellowvisits sum [mbeesvisi] of patches with [pcolor = yellow]
  let mbrownvisits sum [mbeesvisi] of patches with [pcolor = brown]
 let mturquoisevisits sum [mbeesvisi] of patches with [pcolor = turquoise]
  let mskyvisits sum [mbeesvisi] of patches with [pcolor = sky]
 let mvioletvisits sum [mbeesvisi] of patches with [pcolor = violet]
  let mmagentavisits sum [mbeesvisi] of patches with [pcolor = magenta]
 let mlyellowvisits sum [mbeesvisi] of patches with [pcolor = 48]
  let mlbluevisits sum [mbeesvisi] of patches with [pcolor = 78]
 let mlvioletvisits sum [mbeesvisi] of patches with [pcolor = 118]
  let mlmagentavisits sum [mbeesvisi] of patches with [pcolor = 128]
 let mlpinkvisits sum [mbeesvisi] of patches with [pcolor = 138]
  let mlorangevisits sum [mbeesvisi] of patches with [pcolor = 28]
 let mlredvisits sum [mbeesvisi] of patches with [pcolor = 18]

let nredvisits sum [nbeesvisi] of patches with [pcolor = red]
 let nblackvisits sum [nbeesvisi] of patches with [pcolor = black]
  let npinkvisits sum [nbeesvisi] of patches with [pcolor = pink]
 let ncyanvisits sum [nbeesvisi] of patches with [pcolor = cyan]
  let nlimevisits sum [nbeesvisi] of patches with [pcolor = lime]
 let nbluevisits sum [nbeesvisi] of patches with [pcolor = blue]
  let norangevisits sum [nbeesvisi] of patches with [pcolor = orange]
 let nyellowvisits sum [nbeesvisi] of patches with [pcolor = yellow]
  let nbrownvisits sum [nbeesvisi] of patches with [pcolor = brown]
 let nturquoisevisits sum [nbeesvisi] of patches with [pcolor = turquoise]
  let nskyvisits sum [nbeesvisi] of patches with [pcolor = sky]
 let nvioletvisits sum [nbeesvisi] of patches with [pcolor = violet]
  let nmagentavisits sum [nbeesvisi] of patches with [pcolor = magenta]
 let nlyellowvisits sum [nbeesvisi] of patches with [pcolor = 48]
  let nlbluevisits sum [nbeesvisi] of patches with [pcolor = 78]
 let nlvioletvisits sum [nbeesvisi] of patches with [pcolor = 118]
  let nlmagentavisits sum [nbeesvisi] of patches with [pcolor = 128]
 let nlpinkvisits sum [nbeesvisi] of patches with [pcolor = 138]
  let nlorangevisits sum [nbeesvisi] of patches with [pcolor = 28]
 let nlredvisits sum [nbeesvisi] of patches with [pcolor = 18]

let oredvisits sum [obeesvisi] of patches with [pcolor = red]
 let oblackvisits sum [obeesvisi] of patches with [pcolor = black]
  let opinkvisits sum [obeesvisi] of patches with [pcolor = pink]
 let ocyanvisits sum [obeesvisi] of patches with [pcolor = cyan]
  let olimevisits sum [obeesvisi] of patches with [pcolor = lime]
 let obluevisits sum [obeesvisi] of patches with [pcolor = blue]
  let oorangevisits sum [obeesvisi] of patches with [pcolor = orange]
 let oyellowvisits sum [obeesvisi] of patches with [pcolor = yellow]
  let obrownvisits sum [obeesvisi] of patches with [pcolor = brown]
 let oturquoisevisits sum [obeesvisi] of patches with [pcolor = turquoise]
  let oskyvisits sum [obeesvisi] of patches with [pcolor = sky]
 let ovioletvisits sum [obeesvisi] of patches with [pcolor = violet]
  let omagentavisits sum [obeesvisi] of patches with [pcolor = magenta]
 let olyellowvisits sum [obeesvisi] of patches with [pcolor = 48]
  let olbluevisits sum [obeesvisi] of patches with [pcolor = 78]
 let olvioletvisits sum [obeesvisi] of patches with [pcolor = 118]
  let olmagentavisits sum [obeesvisi] of patches with [pcolor = 128]
 let olpinkvisits sum [obeesvisi] of patches with [pcolor = 138]
  let olorangevisits sum [obeesvisi] of patches with [pcolor = 28]
 let olredvisits sum [obeesvisi] of patches with [pcolor = 18]

let predvisits sum [pbeesvisi] of patches with [pcolor = red]
 let pblackvisits sum [pbeesvisi] of patches with [pcolor = black]
  let ppinkvisits sum [pbeesvisi] of patches with [pcolor = pink]
 let pcyanvisits sum [pbeesvisi] of patches with [pcolor = cyan]
  let plimevisits sum [pbeesvisi] of patches with [pcolor = lime]
 let pbluevisits sum [pbeesvisi] of patches with [pcolor = blue]
  let porangevisits sum [pbeesvisi] of patches with [pcolor = orange]
 let pyellowvisits sum [pbeesvisi] of patches with [pcolor = yellow]
  let pbrownvisits sum [pbeesvisi] of patches with [pcolor = brown]
 let pturquoisevisits sum [pbeesvisi] of patches with [pcolor = turquoise]
  let pskyvisits sum [pbeesvisi] of patches with [pcolor = sky]
 let pvioletvisits sum [pbeesvisi] of patches with [pcolor = violet]
  let pmagentavisits sum [pbeesvisi] of patches with [pcolor = magenta]
 let plyellowvisits sum [pbeesvisi] of patches with [pcolor = 48]
  let plbluevisits sum [pbeesvisi] of patches with [pcolor = 78]
 let plvioletvisits sum [pbeesvisi] of patches with [pcolor = 118]
  let plmagentavisits sum [pbeesvisi] of patches with [pcolor = 128]
 let plpinkvisits sum [pbeesvisi] of patches with [pcolor = 138]
  let plorangevisits sum [pbeesvisi] of patches with [pcolor = 28]
 let plredvisits sum [pbeesvisi] of patches with [pcolor = 18]


let qredvisits sum [qbeesvisi] of patches with [pcolor = red]
 let qblackvisits sum [qbeesvisi] of patches with [pcolor = black]
  let qpinkvisits sum [qbeesvisi] of patches with [pcolor = pink]
 let qcyanvisits sum [qbeesvisi] of patches with [pcolor = cyan]
  let qlimevisits sum [qbeesvisi] of patches with [pcolor = lime]
 let qbluevisits sum [qbeesvisi] of patches with [pcolor = blue]
  let qorangevisits sum [qbeesvisi] of patches with [pcolor = orange]
 let qyellowvisits sum [qbeesvisi] of patches with [pcolor = yellow]
  let qbrownvisits sum [qbeesvisi] of patches with [pcolor = brown]
 let qturquoisevisits sum [qbeesvisi] of patches with [pcolor = turquoise]
  let qskyvisits sum [qbeesvisi] of patches with [pcolor = sky]
 let qvioletvisits sum [qbeesvisi] of patches with [pcolor = violet]
  let qmagentavisits sum [qbeesvisi] of patches with [pcolor = magenta]
 let qlyellowvisits sum [qbeesvisi] of patches with [pcolor = 48]
  let qlbluevisits sum [qbeesvisi] of patches with [pcolor = 78]
 let qlvioletvisits sum [qbeesvisi] of patches with [pcolor = 118]
  let qlmagentavisits sum [qbeesvisi] of patches with [pcolor = 128]
 let qlpinkvisits sum [qbeesvisi] of patches with [pcolor = 138]
  let qlorangevisits sum [qbeesvisi] of patches with [pcolor = 28]
 let qlredvisits sum [qbeesvisi] of patches with [pcolor = 18]

let rredvisits sum [rbeesvisi] of patches with [pcolor = red]
 let rblackvisits sum [rbeesvisi] of patches with [pcolor = black]
  let rpinkvisits sum [rbeesvisi] of patches with [pcolor = pink]
 let rcyanvisits sum [rbeesvisi] of patches with [pcolor = cyan]
  let rlimevisits sum [rbeesvisi] of patches with [pcolor = lime]
 let rbluevisits sum [rbeesvisi] of patches with [pcolor = blue]
  let rorangevisits sum [rbeesvisi] of patches with [pcolor = orange]
 let ryellowvisits sum [rbeesvisi] of patches with [pcolor = yellow]
  let rbrownvisits sum [rbeesvisi] of patches with [pcolor = brown]
 let rturquoisevisits sum [rbeesvisi] of patches with [pcolor = turquoise]
  let rskyvisits sum [rbeesvisi] of patches with [pcolor = sky]
 let rvioletvisits sum [rbeesvisi] of patches with [pcolor = violet]
  let rmagentavisits sum [rbeesvisi] of patches with [pcolor = magenta]
 let rlyellowvisits sum [rbeesvisi] of patches with [pcolor = 48]
  let rlbluevisits sum [rbeesvisi] of patches with [pcolor = 78]
 let rlvioletvisits sum [rbeesvisi] of patches with [pcolor = 118]
  let rlmagentavisits sum [rbeesvisi] of patches with [pcolor = 128]
 let rlpinkvisits sum [rbeesvisi] of patches with [pcolor = 138]
  let rlorangevisits sum [rbeesvisi] of patches with [pcolor = 28]
 let rlredvisits sum [rbeesvisi] of patches with [pcolor = 18]

let sredvisits sum [sbeesvisi] of patches with [pcolor = red]
 let sblackvisits sum [sbeesvisi] of patches with [pcolor = black]
  let spinkvisits sum [sbeesvisi] of patches with [pcolor = pink]
 let scyanvisits sum [sbeesvisi] of patches with [pcolor = cyan]
  let slimevisits sum [sbeesvisi] of patches with [pcolor = lime]
 let sbluevisits sum [sbeesvisi] of patches with [pcolor = blue]
  let sorangevisits sum [sbeesvisi] of patches with [pcolor = orange]
 let syellowvisits sum [sbeesvisi] of patches with [pcolor = yellow]
  let sbrownvisits sum [sbeesvisi] of patches with [pcolor = brown]
 let sturquoisevisits sum [sbeesvisi] of patches with [pcolor = turquoise]
  let sskyvisits sum [sbeesvisi] of patches with [pcolor = sky]
 let svioletvisits sum [sbeesvisi] of patches with [pcolor = violet]
  let smagentavisits sum [sbeesvisi] of patches with [pcolor = magenta]
 let slyellowvisits sum [sbeesvisi] of patches with [pcolor = 48]
  let slbluevisits sum [sbeesvisi] of patches with [pcolor = 78]
 let slvioletvisits sum [sbeesvisi] of patches with [pcolor = 118]
  let slmagentavisits sum [sbeesvisi] of patches with [pcolor = 128]
 let slpinkvisits sum [sbeesvisi] of patches with [pcolor = 138]
  let slorangevisits sum [sbeesvisi] of patches with [pcolor = 28]
 let slredvisits sum [sbeesvisi] of patches with [pcolor = 18]

let tredvisits sum [tbeesvisi] of patches with [pcolor = red]
 let tblackvisits sum [tbeesvisi] of patches with [pcolor = black]
  let tpinkvisits sum [tbeesvisi] of patches with [pcolor = pink]
 let tcyanvisits sum [tbeesvisi] of patches with [pcolor = cyan]
  let tlimevisits sum [tbeesvisi] of patches with [pcolor = lime]
 let tbluevisits sum [tbeesvisi] of patches with [pcolor = blue]
  let torangevisits sum [tbeesvisi] of patches with [pcolor = orange]
 let tyellowvisits sum [tbeesvisi] of patches with [pcolor = yellow]
  let tbrownvisits sum [tbeesvisi] of patches with [pcolor = brown]
 let tturquoisevisits sum [tbeesvisi] of patches with [pcolor = turquoise]
  let tskyvisits sum [tbeesvisi] of patches with [pcolor = sky]
 let tvioletvisits sum [tbeesvisi] of patches with [pcolor = violet]
  let tmagentavisits sum [tbeesvisi] of patches with [pcolor = magenta]
 let tlyellowvisits sum [tbeesvisi] of patches with [pcolor = 48]
  let tlbluevisits sum [tbeesvisi] of patches with [pcolor = 78]
 let tlvioletvisits sum [tbeesvisi] of patches with [pcolor = 118]
  let tlmagentavisits sum [tbeesvisi] of patches with [pcolor = 128]
 let tlpinkvisits sum [tbeesvisi] of patches with [pcolor = 138]
  let tlorangevisits sum [tbeesvisi] of patches with [pcolor = 28]
 let tlredvisits sum [tbeesvisi] of patches with [pcolor = 18]


 if ticks = Duration [set svisred redvisits] ;this captures the total number of flower visits at a time set by the Duration slider
 if ticks = Duration [set svisblack blackvisits]
 if ticks = Duration [set svispink pinkvisits]
 if ticks = Duration [set sviscyan cyanvisits]
 if ticks = Duration [set svislime limevisits]
 if ticks = Duration [set svisblue bluevisits]
 if ticks = Duration [set svisorange orangevisits]
 if ticks = Duration [set svisyellow yellowvisits]
 if ticks = Duration [set svisbrown brownvisits]
 if ticks = Duration [set svisturquoise turquoisevisits]
 if ticks = Duration [set svissky skyvisits]
 if ticks = Duration [set svisviolet violetvisits]
 if ticks = Duration [set svismagenta magentavisits]
 if ticks = Duration [set svislyellow lyellowvisits]
 if ticks = Duration [set svislblue lbluevisits]
 if ticks = Duration [set svislviolet lvioletvisits]
 if ticks = Duration [set svislmagenta lmagentavisits]
 if ticks = Duration [set svislpink lpinkvisits]
 if ticks = Duration [set svislorange lorangevisits]
 if ticks = Duration [set svislred lredvisits]

 if ticks = Duration [set asvisred aredvisits]
 if ticks = Duration [set asvisblack ablackvisits]
 if ticks = Duration [set asvispink apinkvisits]
 if ticks = Duration [set asviscyan acyanvisits]
 if ticks = Duration [set asvislime alimevisits]
 if ticks = Duration [set asvisblue abluevisits]
 if ticks = Duration [set asvisorange aorangevisits]
 if ticks = Duration [set asvisyellow ayellowvisits]
 if ticks = Duration [set asvisbrown abrownvisits]
 if ticks = Duration [set asvisturquoise aturquoisevisits]
 if ticks = Duration [set asvissky askyvisits]
 if ticks = Duration [set asvisviolet avioletvisits]
 if ticks = Duration [set asvismagenta amagentavisits]
 if ticks = Duration [set asvislyellow alyellowvisits]
 if ticks = Duration [set asvislblue albluevisits]
 if ticks = Duration [set asvislviolet alvioletvisits]
 if ticks = Duration [set asvislmagenta almagentavisits]
 if ticks = Duration [set asvislpink alpinkvisits]
 if ticks = Duration [set asvislorange alorangevisits]
 if ticks = Duration [set asvislred alredvisits]

 if ticks = Duration [set bsvisred bredvisits]
 if ticks = Duration [set bsvisblack bblackvisits]
 if ticks = Duration [set bsvispink bpinkvisits]
 if ticks = Duration [set bsviscyan bcyanvisits]
 if ticks = Duration [set bsvislime blimevisits]
 if ticks = Duration [set bsvisblue bbluevisits]
 if ticks = Duration [set bsvisorange borangevisits]
 if ticks = Duration [set bsvisyellow byellowvisits]
 if ticks = Duration [set bsvisbrown bbrownvisits]
 if ticks = Duration [set bsvisturquoise bturquoisevisits]
 if ticks = Duration [set bsvissky bskyvisits]
 if ticks = Duration [set bsvisviolet bvioletvisits]
 if ticks = Duration [set bsvismagenta bmagentavisits]
 if ticks = Duration [set bsvislyellow blyellowvisits]
 if ticks = Duration [set bsvislblue blbluevisits]
 if ticks = Duration [set bsvislviolet blvioletvisits]
 if ticks = Duration [set bsvislmagenta blmagentavisits]
 if ticks = Duration [set bsvislpink blpinkvisits]
 if ticks = Duration [set bsvislorange blorangevisits]
 if ticks = Duration [set bsvislred blredvisits]

 if ticks = Duration [set csvisred credvisits]
 if ticks = Duration [set csvisblack cblackvisits]
 if ticks = Duration [set csvispink cpinkvisits]
 if ticks = Duration [set csviscyan ccyanvisits]
 if ticks = Duration [set csvislime climevisits]
 if ticks = Duration [set csvisblue cbluevisits]
 if ticks = Duration [set csvisorange corangevisits]
 if ticks = Duration [set csvisyellow cyellowvisits]
 if ticks = Duration [set csvisbrown cbrownvisits]
 if ticks = Duration [set csvisturquoise cturquoisevisits]
 if ticks = Duration [set csvissky cskyvisits]
 if ticks = Duration [set csvisviolet cvioletvisits]
 if ticks = Duration [set csvismagenta cmagentavisits]
 if ticks = Duration [set csvislyellow clyellowvisits]
 if ticks = Duration [set csvislblue clbluevisits]
 if ticks = Duration [set csvislviolet clvioletvisits]
 if ticks = Duration [set csvislmagenta clmagentavisits]
 if ticks = Duration [set csvislpink clpinkvisits]
 if ticks = Duration [set csvislorange clorangevisits]
 if ticks = Duration [set csvislred clredvisits]

 if ticks = Duration [set dsvisred dredvisits]
 if ticks = Duration [set dsvisblack dblackvisits]
 if ticks = Duration [set dsvispink dpinkvisits]
 if ticks = Duration [set dsviscyan dcyanvisits]
 if ticks = Duration [set dsvislime dlimevisits]
 if ticks = Duration [set dsvisblue dbluevisits]
 if ticks = Duration [set dsvisorange dorangevisits]
 if ticks = Duration [set dsvisyellow dyellowvisits]
 if ticks = Duration [set dsvisbrown dbrownvisits]
 if ticks = Duration [set dsvisturquoise dturquoisevisits]
 if ticks = Duration [set dsvissky dskyvisits]
 if ticks = Duration [set dsvisviolet dvioletvisits]
 if ticks = Duration [set dsvismagenta dmagentavisits]
 if ticks = Duration [set dsvislyellow dlyellowvisits]
 if ticks = Duration [set dsvislblue dlbluevisits]
 if ticks = Duration [set dsvislviolet dlvioletvisits]
 if ticks = Duration [set dsvislmagenta dlmagentavisits]
 if ticks = Duration [set dsvislpink dlpinkvisits]
 if ticks = Duration [set dsvislorange dlorangevisits]
 if ticks = Duration [set dsvislred dlredvisits]

 if ticks = Duration [set esvisred eredvisits]
 if ticks = Duration [set esvisblack eblackvisits]
 if ticks = Duration [set esvispink epinkvisits]
 if ticks = Duration [set esviscyan ecyanvisits]
 if ticks = Duration [set esvislime elimevisits]
 if ticks = Duration [set esvisblue ebluevisits]
 if ticks = Duration [set esvisorange eorangevisits]
 if ticks = Duration [set esvisyellow eyellowvisits]
 if ticks = Duration [set esvisbrown ebrownvisits]
 if ticks = Duration [set esvisturquoise eturquoisevisits]
 if ticks = Duration [set esvissky eskyvisits]
 if ticks = Duration [set esvisviolet evioletvisits]
 if ticks = Duration [set esvismagenta emagentavisits]
 if ticks = Duration [set esvislyellow elyellowvisits]
 if ticks = Duration [set esvislblue elbluevisits]
 if ticks = Duration [set esvislviolet elvioletvisits]
 if ticks = Duration [set esvislmagenta elmagentavisits]
 if ticks = Duration [set esvislpink elpinkvisits]
 if ticks = Duration [set esvislorange elorangevisits]
 if ticks = Duration [set esvislred elredvisits]

 if ticks = Duration [set fsvisred fredvisits]
 if ticks = Duration [set fsvisblack fblackvisits]
 if ticks = Duration [set fsvispink fpinkvisits]
 if ticks = Duration [set fsviscyan fcyanvisits]
 if ticks = Duration [set fsvislime flimevisits]
 if ticks = Duration [set fsvisblue fbluevisits]
 if ticks = Duration [set fsvisorange forangevisits]
 if ticks = Duration [set fsvisyellow fyellowvisits]
 if ticks = Duration [set fsvisbrown fbrownvisits]
 if ticks = Duration [set fsvisturquoise fturquoisevisits]
 if ticks = Duration [set fsvissky fskyvisits]
 if ticks = Duration [set fsvisviolet fvioletvisits]
 if ticks = Duration [set fsvismagenta fmagentavisits]
 if ticks = Duration [set fsvislyellow flyellowvisits]
 if ticks = Duration [set fsvislblue flbluevisits]
 if ticks = Duration [set fsvislviolet flvioletvisits]
 if ticks = Duration [set fsvislmagenta flmagentavisits]
 if ticks = Duration [set fsvislpink flpinkvisits]
 if ticks = Duration [set fsvislorange florangevisits]
 if ticks = Duration [set fsvislred flredvisits]

 if ticks = Duration [set gsvisred gredvisits]
 if ticks = Duration [set gsvisblack gblackvisits]
 if ticks = Duration [set gsvispink gpinkvisits]
 if ticks = Duration [set gsviscyan gcyanvisits]
 if ticks = Duration [set gsvislime glimevisits]
 if ticks = Duration [set gsvisblue gbluevisits]
 if ticks = Duration [set gsvisorange gorangevisits]
 if ticks = Duration [set gsvisyellow gyellowvisits]
 if ticks = Duration [set gsvisbrown gbrownvisits]
 if ticks = Duration [set gsvisturquoise gturquoisevisits]
 if ticks = Duration [set gsvissky gskyvisits]
 if ticks = Duration [set gsvisviolet gvioletvisits]
 if ticks = Duration [set gsvismagenta gmagentavisits]
 if ticks = Duration [set gsvislyellow glyellowvisits]
 if ticks = Duration [set gsvislblue glbluevisits]
 if ticks = Duration [set gsvislviolet glvioletvisits]
 if ticks = Duration [set gsvislmagenta glmagentavisits]
 if ticks = Duration [set gsvislpink glpinkvisits]
 if ticks = Duration [set gsvislorange glorangevisits]
 if ticks = Duration [set gsvislred glredvisits]

 if ticks = Duration [set hsvisred hredvisits]
 if ticks = Duration [set hsvisblack hblackvisits]
 if ticks = Duration [set hsvispink hpinkvisits]
 if ticks = Duration [set hsviscyan hcyanvisits]
 if ticks = Duration [set hsvislime hlimevisits]
 if ticks = Duration [set hsvisblue hbluevisits]
 if ticks = Duration [set hsvisorange horangevisits]
 if ticks = Duration [set hsvisyellow hyellowvisits]
 if ticks = Duration [set hsvisbrown hbrownvisits]
 if ticks = Duration [set hsvisturquoise hturquoisevisits]
 if ticks = Duration [set hsvissky hskyvisits]
 if ticks = Duration [set hsvisviolet hvioletvisits]
 if ticks = Duration [set hsvismagenta hmagentavisits]
 if ticks = Duration [set hsvislyellow hlyellowvisits]
 if ticks = Duration [set hsvislblue hlbluevisits]
 if ticks = Duration [set hsvislviolet hlvioletvisits]
 if ticks = Duration [set hsvislmagenta hlmagentavisits]
 if ticks = Duration [set hsvislpink hlpinkvisits]
 if ticks = Duration [set hsvislorange hlorangevisits]
 if ticks = Duration [set hsvislred hlredvisits]

 if ticks = Duration [set isvisred iredvisits]
 if ticks = Duration [set isvisblack iblackvisits]
 if ticks = Duration [set isvispink ipinkvisits]
 if ticks = Duration [set isviscyan icyanvisits]
 if ticks = Duration [set isvislime ilimevisits]
 if ticks = Duration [set isvisblue ibluevisits]
 if ticks = Duration [set isvisorange iorangevisits]
 if ticks = Duration [set isvisyellow iyellowvisits]
 if ticks = Duration [set isvisbrown ibrownvisits]
 if ticks = Duration [set isvisturquoise iturquoisevisits]
 if ticks = Duration [set isvissky iskyvisits]
 if ticks = Duration [set isvisviolet ivioletvisits]
 if ticks = Duration [set isvismagenta imagentavisits]
 if ticks = Duration [set isvislyellow ilyellowvisits]
 if ticks = Duration [set isvislblue ilbluevisits]
 if ticks = Duration [set isvislviolet ilvioletvisits]
 if ticks = Duration [set isvislmagenta ilmagentavisits]
 if ticks = Duration [set isvislpink ilpinkvisits]
 if ticks = Duration [set isvislorange ilorangevisits]
 if ticks = Duration [set isvislred ilredvisits]

 if ticks = Duration [set jsvisred jredvisits]
 if ticks = Duration [set jsvisblack jblackvisits]
 if ticks = Duration [set jsvispink jpinkvisits]
 if ticks = Duration [set jsviscyan jcyanvisits]
 if ticks = Duration [set jsvislime jlimevisits]
 if ticks = Duration [set jsvisblue jbluevisits]
 if ticks = Duration [set jsvisorange jorangevisits]
 if ticks = Duration [set jsvisyellow jyellowvisits]
 if ticks = Duration [set jsvisbrown jbrownvisits]
 if ticks = Duration [set jsvisturquoise jturquoisevisits]
 if ticks = Duration [set jsvissky jskyvisits]
 if ticks = Duration [set jsvisviolet jvioletvisits]
 if ticks = Duration [set jsvismagenta jmagentavisits]
 if ticks = Duration [set jsvislyellow jlyellowvisits]
 if ticks = Duration [set jsvislblue jlbluevisits]
 if ticks = Duration [set jsvislviolet jlvioletvisits]
 if ticks = Duration [set jsvislmagenta jlmagentavisits]
 if ticks = Duration [set jsvislpink jlpinkvisits]
 if ticks = Duration [set jsvislorange jlorangevisits]
 if ticks = Duration [set jsvislred jlredvisits]

 if ticks = Duration [set ksvisred kredvisits]
 if ticks = Duration [set ksvisblack kblackvisits]
 if ticks = Duration [set ksvispink kpinkvisits]
 if ticks = Duration [set ksviscyan kcyanvisits]
 if ticks = Duration [set ksvislime klimevisits]
 if ticks = Duration [set ksvisblue kbluevisits]
 if ticks = Duration [set ksvisorange korangevisits]
 if ticks = Duration [set ksvisyellow kyellowvisits]
 if ticks = Duration [set ksvisbrown kbrownvisits]
 if ticks = Duration [set ksvisturquoise kturquoisevisits]
 if ticks = Duration [set ksvissky kskyvisits]
 if ticks = Duration [set ksvisviolet kvioletvisits]
 if ticks = Duration [set ksvismagenta kmagentavisits]
 if ticks = Duration [set ksvislyellow klyellowvisits]
 if ticks = Duration [set ksvislblue klbluevisits]
 if ticks = Duration [set ksvislviolet klvioletvisits]
 if ticks = Duration [set ksvislmagenta klmagentavisits]
 if ticks = Duration [set ksvislpink klpinkvisits]
 if ticks = Duration [set ksvislorange klorangevisits]
 if ticks = Duration [set ksvislred klredvisits]

 if ticks = Duration [set lsvisred zredvisits]
 if ticks = Duration [set lsvisblack zblackvisits]
 if ticks = Duration [set lsvispink zpinkvisits]
 if ticks = Duration [set lsviscyan zcyanvisits]
 if ticks = Duration [set lsvislime zlimevisits]
 if ticks = Duration [set lsvisblue zbluevisits]
 if ticks = Duration [set lsvisorange zorangevisits]
 if ticks = Duration [set lsvisyellow zyellowvisits]
 if ticks = Duration [set lsvisbrown zbrownvisits]
 if ticks = Duration [set lsvisturquoise zturquoisevisits]
 if ticks = Duration [set lsvissky zskyvisits]
 if ticks = Duration [set lsvisviolet zvioletvisits]
 if ticks = Duration [set lsvismagenta zmagentavisits]
 if ticks = Duration [set lsvislyellow zlyellowvisits]
 if ticks = Duration [set lsvislblue zlbluevisits]
 if ticks = Duration [set lsvislviolet zlvioletvisits]
 if ticks = Duration [set lsvislmagenta zlmagentavisits]
 if ticks = Duration [set lsvislpink zlpinkvisits]
 if ticks = Duration [set lsvislorange zlorangevisits]
 if ticks = Duration [set lsvislred zlredvisits]

 if ticks = Duration [set msvisred mredvisits]
 if ticks = Duration [set msvisblack mblackvisits]
 if ticks = Duration [set msvispink mpinkvisits]
 if ticks = Duration [set msviscyan mcyanvisits]
 if ticks = Duration [set msvislime mlimevisits]
 if ticks = Duration [set msvisblue mbluevisits]
 if ticks = Duration [set msvisorange morangevisits]
 if ticks = Duration [set msvisyellow myellowvisits]
 if ticks = Duration [set msvisbrown mbrownvisits]
 if ticks = Duration [set msvisturquoise mturquoisevisits]
 if ticks = Duration [set msvissky mskyvisits]
 if ticks = Duration [set msvisviolet mvioletvisits]
 if ticks = Duration [set msvismagenta mmagentavisits]
 if ticks = Duration [set msvislyellow mlyellowvisits]
 if ticks = Duration [set msvislblue mlbluevisits]
 if ticks = Duration [set msvislviolet mlvioletvisits]
 if ticks = Duration [set msvislmagenta mlmagentavisits]
 if ticks = Duration [set msvislpink mlpinkvisits]
 if ticks = Duration [set msvislorange mlorangevisits]
 if ticks = Duration [set msvislred mlredvisits]

 if ticks = Duration [set nsvisred nredvisits]
 if ticks = Duration [set nsvisblack nblackvisits]
 if ticks = Duration [set nsvispink npinkvisits]
 if ticks = Duration [set nsviscyan ncyanvisits]
 if ticks = Duration [set nsvislime nlimevisits]
 if ticks = Duration [set nsvisblue nbluevisits]
 if ticks = Duration [set nsvisorange norangevisits]
 if ticks = Duration [set nsvisyellow nyellowvisits]
 if ticks = Duration [set nsvisbrown nbrownvisits]
 if ticks = Duration [set nsvisturquoise nturquoisevisits]
 if ticks = Duration [set nsvissky nskyvisits]
 if ticks = Duration [set nsvisviolet nvioletvisits]
 if ticks = Duration [set nsvismagenta nmagentavisits]
 if ticks = Duration [set nsvislyellow nlyellowvisits]
 if ticks = Duration [set nsvislblue nlbluevisits]
 if ticks = Duration [set nsvislviolet nlvioletvisits]
 if ticks = Duration [set nsvislmagenta nlmagentavisits]
 if ticks = Duration [set nsvislpink nlpinkvisits]
 if ticks = Duration [set nsvislorange nlorangevisits]
 if ticks = Duration [set nsvislred nlredvisits]

 if ticks = Duration [set osvisred oredvisits]
 if ticks = Duration [set osvisblack oblackvisits]
 if ticks = Duration [set osvispink opinkvisits]
 if ticks = Duration [set osviscyan ocyanvisits]
 if ticks = Duration [set osvislime olimevisits]
 if ticks = Duration [set osvisblue obluevisits]
 if ticks = Duration [set osvisorange oorangevisits]
 if ticks = Duration [set osvisyellow oyellowvisits]
 if ticks = Duration [set osvisbrown obrownvisits]
 if ticks = Duration [set osvisturquoise oturquoisevisits]
 if ticks = Duration [set osvissky oskyvisits]
 if ticks = Duration [set osvisviolet ovioletvisits]
 if ticks = Duration [set osvismagenta omagentavisits]
 if ticks = Duration [set osvislyellow olyellowvisits]
 if ticks = Duration [set osvislblue olbluevisits]
 if ticks = Duration [set osvislviolet olvioletvisits]
 if ticks = Duration [set osvislmagenta olmagentavisits]
 if ticks = Duration [set osvislpink olpinkvisits]
 if ticks = Duration [set osvislorange olorangevisits]
 if ticks = Duration [set osvislred olredvisits]

 if ticks = Duration [set psvisred predvisits]
 if ticks = Duration [set psvisblack pblackvisits]
 if ticks = Duration [set psvispink ppinkvisits]
 if ticks = Duration [set psviscyan pcyanvisits]
 if ticks = Duration [set psvislime plimevisits]
 if ticks = Duration [set psvisblue pbluevisits]
 if ticks = Duration [set psvisorange porangevisits]
 if ticks = Duration [set psvisyellow pyellowvisits]
 if ticks = Duration [set psvisbrown pbrownvisits]
 if ticks = Duration [set psvisturquoise pturquoisevisits]
 if ticks = Duration [set psvissky pskyvisits]
 if ticks = Duration [set psvisviolet pvioletvisits]
 if ticks = Duration [set psvismagenta pmagentavisits]
 if ticks = Duration [set psvislyellow plyellowvisits]
 if ticks = Duration [set psvislblue plbluevisits]
 if ticks = Duration [set psvislviolet plvioletvisits]
 if ticks = Duration [set psvislmagenta plmagentavisits]
 if ticks = Duration [set psvislpink plpinkvisits]
 if ticks = Duration [set psvislorange plorangevisits]
 if ticks = Duration [set psvislred plredvisits]

 if ticks = Duration [set qsvisred qredvisits]
 if ticks = Duration [set qsvisblack qblackvisits]
 if ticks = Duration [set qsvispink qpinkvisits]
 if ticks = Duration [set qsviscyan qcyanvisits]
 if ticks = Duration [set qsvislime qlimevisits]
 if ticks = Duration [set qsvisblue qbluevisits]
 if ticks = Duration [set qsvisorange qorangevisits]
 if ticks = Duration [set qsvisyellow qyellowvisits]
 if ticks = Duration [set qsvisbrown qbrownvisits]
 if ticks = Duration [set qsvisturquoise qturquoisevisits]
 if ticks = Duration [set qsvissky qskyvisits]
 if ticks = Duration [set qsvisviolet qvioletvisits]
 if ticks = Duration [set qsvismagenta qmagentavisits]
 if ticks = Duration [set qsvislyellow qlyellowvisits]
 if ticks = Duration [set qsvislblue qlbluevisits]
 if ticks = Duration [set qsvislviolet qlvioletvisits]
 if ticks = Duration [set qsvislmagenta qlmagentavisits]
 if ticks = Duration [set qsvislpink qlpinkvisits]
 if ticks = Duration [set qsvislorange qlorangevisits]
 if ticks = Duration [set qsvislred qlredvisits]

 if ticks = Duration [set rsvisred rredvisits]
 if ticks = Duration [set rsvisblack rblackvisits]
 if ticks = Duration [set rsvispink rpinkvisits]
 if ticks = Duration [set rsviscyan rcyanvisits]
 if ticks = Duration [set rsvislime rlimevisits]
 if ticks = Duration [set rsvisblue rbluevisits]
 if ticks = Duration [set rsvisorange rorangevisits]
 if ticks = Duration [set rsvisyellow ryellowvisits]
 if ticks = Duration [set rsvisbrown rbrownvisits]
 if ticks = Duration [set rsvisturquoise rturquoisevisits]
 if ticks = Duration [set rsvissky rskyvisits]
 if ticks = Duration [set rsvisviolet rvioletvisits]
 if ticks = Duration [set rsvismagenta rmagentavisits]
 if ticks = Duration [set rsvislyellow rlyellowvisits]
 if ticks = Duration [set rsvislblue rlbluevisits]
 if ticks = Duration [set rsvislviolet rlvioletvisits]
 if ticks = Duration [set rsvislmagenta rlmagentavisits]
 if ticks = Duration [set rsvislpink rlpinkvisits]
 if ticks = Duration [set rsvislorange rlorangevisits]
 if ticks = Duration [set rsvislred rlredvisits]

 if ticks = Duration [set ssvisred sredvisits]
 if ticks = Duration [set ssvisblack sblackvisits]
 if ticks = Duration [set ssvispink spinkvisits]
 if ticks = Duration [set ssviscyan scyanvisits]
 if ticks = Duration [set ssvislime slimevisits]
 if ticks = Duration [set ssvisblue sbluevisits]
 if ticks = Duration [set ssvisorange sorangevisits]
 if ticks = Duration [set ssvisyellow syellowvisits]
 if ticks = Duration [set ssvisbrown sbrownvisits]
 if ticks = Duration [set ssvisturquoise sturquoisevisits]
 if ticks = Duration [set ssvissky sskyvisits]
 if ticks = Duration [set ssvisviolet svioletvisits]
 if ticks = Duration [set ssvismagenta smagentavisits]
 if ticks = Duration [set ssvislyellow slyellowvisits]
 if ticks = Duration [set ssvislblue slbluevisits]
 if ticks = Duration [set ssvislviolet slvioletvisits]
 if ticks = Duration [set ssvislmagenta slmagentavisits]
 if ticks = Duration [set ssvislpink slpinkvisits]
 if ticks = Duration [set ssvislorange slorangevisits]
 if ticks = Duration [set ssvislred slredvisits]

 if ticks = Duration [set tsvisred tredvisits]
 if ticks = Duration [set tsvisblack tblackvisits]
 if ticks = Duration [set tsvispink tpinkvisits]
 if ticks = Duration [set tsviscyan tcyanvisits]
 if ticks = Duration [set tsvislime tlimevisits]
 if ticks = Duration [set tsvisblue tbluevisits]
 if ticks = Duration [set tsvisorange torangevisits]
 if ticks = Duration [set tsvisyellow tyellowvisits]
 if ticks = Duration [set tsvisbrown tbrownvisits]
 if ticks = Duration [set tsvisturquoise tturquoisevisits]
 if ticks = Duration [set tsvissky tskyvisits]
 if ticks = Duration [set tsvisviolet tvioletvisits]
 if ticks = Duration [set tsvismagenta tmagentavisits]
 if ticks = Duration [set tsvislyellow tlyellowvisits]
 if ticks = Duration [set tsvislblue tlbluevisits]
 if ticks = Duration [set tsvislviolet tlvioletvisits]
 if ticks = Duration [set tsvislmagenta tlmagentavisits]
 if ticks = Duration [set tsvislpink tlpinkvisits]
 if ticks = Duration [set tsvislorange tlorangevisits]
 if ticks = Duration [set tsvislred tlredvisits]


end

to death     ; the bees die if they run out of energy
  ask turtles [
    if ( energy < 0 ) [ die ]
      ]
end

to-report r-cauchy [loc scl]
  let X (pi * (random-float 1)) ;; Netlogo tan takes degrees not radians
  report loc + scl * tan(X * (180 / pi))
end

to print-total-visits ;this prints out the total number of bee visits to each flower type, all bee types combined
 output-print (word svisblack " "
svisred " "
svispink " "
sviscyan " "
svislime " "
svisblue " "
svisorange " "
svisyellow " "
svisbrown " "
svisturquoise " "
svissky " "
svisviolet " "
svismagenta  " "
svislyellow " "
svislblue " "
svislviolet " "
svislmagenta " "
svislpink " "
svislorange " "
svislred " " )
end

to print-output ;this prints out the total number of bee visits to each flower type, by each individual bee type
output-print (word asvisred " "
asvisblack " "
asvispink " "
asviscyan " "
asvislime " "
asvisblue " "
asvisorange " "
asvisyellow " "
asvisbrown " "
asvisturquoise " "
asvissky " "
asvisviolet " "
asvismagenta " "
asvislyellow " "
asvislblue " "
asvislviolet " "
asvislmagenta " "
asvislpink " "
asvislorange " "
asvislred " " )

output-print (word bsvisred " "
bsvisblack " "
bsvispink " "
bsviscyan " "
bsvislime " "
bsvisblue " "
bsvisorange " "
bsvisyellow " "
bsvisbrown " "
bsvisturquoise " "
bsvissky " "
bsvisviolet " "
bsvismagenta " "
bsvislyellow " "
bsvislblue " "
bsvislviolet " "
bsvislmagenta " "
bsvislpink " "
bsvislorange " "
bsvislred " " )

output-print (word csvisred " "
csvisblack " "
csvispink " "
csviscyan " "
csvislime " "
csvisblue " "
csvisorange " "
csvisyellow " "
csvisbrown " "
csvisturquoise " "
csvissky " "
csvisviolet " "
csvismagenta " "
csvislyellow " "
csvislblue " "
csvislviolet " "
csvislmagenta " "
csvislpink " "
csvislorange " "
csvislred " " )

output-print (word dsvisred " "
 dsvisblack " "
 dsvispink " "
 dsviscyan " "
 dsvislime " "
 dsvisblue " "
 dsvisorange " "
 dsvisyellow " "
 dsvisbrown " "
 dsvisturquoise " "
 dsvissky " "
 dsvisviolet " "
 dsvismagenta " "
 dsvislyellow " "
 dsvislblue " "
 dsvislviolet " "
 dsvislmagenta " "
 dsvislpink " "
 dsvislorange " "
 dsvislred " " )

output-print (word esvisred " "
 esvisblack " "
 esvispink " "
 esviscyan " "
 esvislime " "
 esvisblue " "
 esvisorange " "
 esvisyellow " "
 esvisbrown " "
 esvisturquoise " "
 esvissky " "
 esvisviolet " "
 esvismagenta " "
 esvislyellow " "
 esvislblue " "
 esvislviolet " "
 esvislmagenta " "
 esvislpink " "
 esvislorange " "
 esvislred " " )

output-print (word fsvisred " "
 fsvisblack " "
 fsvispink " "
 fsviscyan " "
 fsvislime " "
 fsvisblue " "
 fsvisorange " "
 fsvisyellow " "
 fsvisbrown " "
 fsvisturquoise " "
 fsvissky " "
 fsvisviolet " "
 fsvismagenta " "
 fsvislyellow " "
 fsvislblue " "
 fsvislviolet " "
 fsvislmagenta " "
 fsvislpink " "
 fsvislorange " "
 fsvislred " " )

output-print (word gsvisred " "
 gsvisblack " "
 gsvispink " "
 gsviscyan " "
 gsvislime " "
 gsvisblue " "
 gsvisorange " "
 gsvisyellow " "
 gsvisbrown " "
 gsvisturquoise " "
 gsvissky " "
 gsvisviolet " "
 gsvismagenta " "
 gsvislyellow " "
 gsvislblue " "
 gsvislviolet " "
 gsvislmagenta " "
 gsvislpink " "
 gsvislorange " "
 gsvislred " " )

output-print (word hsvisred " "
 hsvisblack " "
 hsvispink " "
 hsviscyan " "
 hsvislime " "
 hsvisblue " "
 hsvisorange " "
 hsvisyellow " "
 hsvisbrown " "
 hsvisturquoise " "
 hsvissky " "
 hsvisviolet " "
 hsvismagenta " "
 hsvislyellow " "
 hsvislblue " "
 hsvislviolet " "
 hsvislmagenta " "
 hsvislpink " "
 hsvislorange " "
 hsvislred " " )

output-print (word isvisred " "
 isvisblack " "
 isvispink " "
 isviscyan " "
 isvislime " "
 isvisblue " "
 isvisorange " "
 isvisyellow " "
 isvisbrown " "
 isvisturquoise " "
 isvissky " "
 isvisviolet " "
 isvismagenta " "
 isvislyellow " "
 isvislblue " "
 isvislviolet " "
 isvislmagenta " "
 isvislpink " "
 isvislorange " "
 isvislred " " )

output-print (word jsvisred " "
 jsvisblack " "
 jsvispink " "
 jsviscyan " "
 jsvislime " "
 jsvisblue " "
 jsvisorange " "
 jsvisyellow " "
 jsvisbrown " "
 jsvisturquoise " "
 jsvissky " "
 jsvisviolet " "
 jsvismagenta " "
 jsvislyellow " "
 jsvislblue " "
 jsvislviolet " "
 jsvislmagenta " "
 jsvislpink " "
 jsvislorange " "
 jsvislred " " )

output-print (word ksvisred " "
 ksvisblack " "
 ksvispink " "
 ksviscyan " "
 ksvislime " "
 ksvisblue " "
 ksvisorange " "
 ksvisyellow " "
 ksvisbrown " "
 ksvisturquoise " "
 ksvissky " "
 ksvisviolet " "
 ksvismagenta " "
 ksvislyellow " "
 ksvislblue " "
 ksvislviolet " "
 ksvislmagenta " "
 ksvislpink " "
 ksvislorange " "
 ksvislred " " )

output-print (word lsvisred " "
 lsvisblack " "
 lsvispink " "
 lsviscyan " "
 lsvislime " "
 lsvisblue " "
 lsvisorange " "
 lsvisyellow " "
 lsvisbrown " "
 lsvisturquoise " "
 lsvissky " "
 lsvisviolet " "
 lsvismagenta " "
 lsvislyellow " "
 lsvislblue " "
 lsvislviolet " "
 lsvislmagenta " "
 lsvislpink " "
 lsvislorange " "
 lsvislred " " )

output-print (word msvisred " "
 msvisblack " "
 msvispink " "
 msviscyan " "
 msvislime " "
 msvisblue " "
 msvisorange " "
 msvisyellow " "
 msvisbrown " "
 msvisturquoise " "
 msvissky " "
 msvisviolet " "
 msvismagenta " "
 msvislyellow " "
 msvislblue " "
 msvislviolet " "
 msvislmagenta " "
 msvislpink " "
 msvislorange " "
 msvislred " " )

output-print (word nsvisred " "
 nsvisblack " "
 nsvispink " "
 nsviscyan " "
 nsvislime " "
 nsvisblue " "
 nsvisorange " "
 nsvisyellow " "
 nsvisbrown " "
 nsvisturquoise " "
 nsvissky " "
 nsvisviolet " "
 nsvismagenta " "
 nsvislyellow " "
 nsvislblue " "
 nsvislviolet " "
 nsvislmagenta " "
 nsvislpink " "
 nsvislorange " "
 nsvislred " " )

output-print (word osvisred " "
 osvisblack " "
 osvispink " "
 osviscyan " "
 osvislime " "
 osvisblue " "
 osvisorange " "
 osvisyellow " "
 osvisbrown " "
 osvisturquoise " "
 osvissky " "
 osvisviolet " "
 osvismagenta " "
 osvislyellow " "
 osvislblue " "
 osvislviolet " "
 osvislmagenta " "
 osvislpink " "
 osvislorange " "
 osvislred " " )

output-print (word psvisred " "
 psvisblack " "
 psvispink " "
 psviscyan " "
 psvislime " "
 psvisblue " "
 psvisorange " "
 psvisyellow " "
 psvisbrown " "
 psvisturquoise " "
 psvissky " "
 psvisviolet " "
 psvismagenta " "
 psvislyellow " "
 psvislblue " "
 psvislviolet " "
 psvislmagenta " "
 psvislpink " "
 psvislorange " "
 psvislred " " )

output-print (word qsvisred " "
 qsvisblack " "
 qsvispink " "
 qsviscyan " "
 qsvislime " "
 qsvisblue " "
 qsvisorange " "
 qsvisyellow " "
 qsvisbrown " "
 qsvisturquoise " "
 qsvissky " "
 qsvisviolet " "
 qsvismagenta " "
 qsvislyellow " "
 qsvislblue " "
 qsvislviolet " "
 qsvislmagenta " "
 qsvislpink " "
 qsvislorange " "
 qsvislred " " )

output-print (word rsvisred " "
 rsvisblack " "
 rsvispink " "
 rsviscyan " "
 rsvislime " "
 rsvisblue " "
 rsvisorange " "
 rsvisyellow " "
 rsvisbrown " "
 rsvisturquoise " "
 rsvissky " "
 rsvisviolet " "
 rsvismagenta " "
 rsvislyellow " "
 rsvislblue " "
 rsvislviolet " "
 rsvislmagenta " "
 rsvislpink " "
 rsvislorange " "
 rsvislred " " )


output-print (word ssvisred " "
 ssvisblack " "
 ssvispink " "
 ssviscyan " "
 ssvislime " "
 ssvisblue " "
 ssvisorange " "
 ssvisyellow " "
 ssvisbrown " "
 ssvisturquoise " "
 ssvissky " "
 ssvisviolet " "
 ssvismagenta " "
 ssvislyellow " "
 ssvislblue " "
 ssvislviolet " "
 ssvislmagenta " "
 ssvislpink " "
 ssvislorange " "
 ssvislred " ")

output-print (word tsvisred " "
 tsvisblack " "
 tsvispink " "
 tsviscyan " "
 tsvislime " "
 tsvisblue " "
 tsvisorange " "
 tsvisyellow " "
 tsvisbrown " "
 tsvisturquoise " "
 tsvissky " "
 tsvisviolet " "
 tsvismagenta " "
 tsvislyellow " "
 tsvislblue " "
 tsvislviolet " "
 tsvislmagenta " "
 tsvislpink " "
 tsvislorange " "
 tsvislred " " )


end

to data-write
  file-open "beetest8m.txt"
file-print (word asvisred " "
 asvisblack " "
 asvispink " "
 asviscyan " "
 asvislime " "
 asvisblue " "
 asvisorange " "
 asvisyellow " "
 asvisbrown " "
 asvisturquoise " "
 asvissky " "
 asvisviolet " "
 asvismagenta " "
 asvislyellow " "
 asvislblue " "
 asvislviolet " "
 asvislmagenta " "
 asvislpink " "
 asvislorange " "
 asvislred " " )

file-print (word bsvisred " "
 bsvisblack " "
 bsvispink " "
 bsviscyan " "
 bsvislime " "
 bsvisblue " "
 bsvisorange " "
 bsvisyellow " "
 bsvisbrown " "
 bsvisturquoise " "
 bsvissky " "
 bsvisviolet " "
 bsvismagenta " "
 bsvislyellow " "
 bsvislblue " "
 bsvislviolet " "
 bsvislmagenta " "
 bsvislpink " "
 bsvislorange " "
 bsvislred " " )

file-print (word csvisred " "
 csvisblack " "
 csvispink " "
 csviscyan " "
 csvislime " "
 csvisblue " "
 csvisorange " "
 csvisyellow " "
 csvisbrown " "
 csvisturquoise " "
 csvissky " "
 csvisviolet " "
 csvismagenta " "
 csvislyellow " "
 csvislblue " "
 csvislviolet " "
 csvislmagenta " "
 csvislpink " "
 csvislorange " "
 csvislred " " )

file-print (word dsvisred " "
 dsvisblack " "
 dsvispink " "
 dsviscyan " "
 dsvislime " "
 dsvisblue " "
 dsvisorange " "
 dsvisyellow " "
 dsvisbrown " "
 dsvisturquoise " "
 dsvissky " "
 dsvisviolet " "
 dsvismagenta " "
 dsvislyellow " "
 dsvislblue " "
 dsvislviolet " "
 dsvislmagenta " "
 dsvislpink " "
 dsvislorange " "
 dsvislred " " )

file-print (word esvisred " "
 esvisblack " "
 esvispink " "
 esviscyan " "
 esvislime " "
 esvisblue " "
 esvisorange " "
 esvisyellow " "
 esvisbrown " "
 esvisturquoise " "
 esvissky " "
 esvisviolet " "
 esvismagenta " "
 esvislyellow " "
 esvislblue " "
 esvislviolet " "
 esvislmagenta " "
 esvislpink " "
 esvislorange " "
 esvislred " " )

file-print (word fsvisred " "
 fsvisblack " "
 fsvispink " "
 fsviscyan " "
 fsvislime " "
 fsvisblue " "
 fsvisorange " "
 fsvisyellow " "
 fsvisbrown " "
 fsvisturquoise " "
 fsvissky " "
 fsvisviolet " "
 fsvismagenta " "
 fsvislyellow " "
 fsvislblue " "
 fsvislviolet " "
 fsvislmagenta " "
 fsvislpink " "
 fsvislorange " "
 fsvislred " " )

file-print (word gsvisred " "
 gsvisblack " "
 gsvispink " "
 gsviscyan " "
 gsvislime " "
 gsvisblue " "
 gsvisorange " "
 gsvisyellow " "
 gsvisbrown " "
 gsvisturquoise " "
 gsvissky " "
 gsvisviolet " "
 gsvismagenta " "
 gsvislyellow " "
 gsvislblue " "
 gsvislviolet " "
 gsvislmagenta " "
 gsvislpink " "
 gsvislorange " "
 gsvislred " " )

file-print (word hsvisred " "
 hsvisblack " "
 hsvispink " "
 hsviscyan " "
 hsvislime " "
 hsvisblue " "
 hsvisorange " "
 hsvisyellow " "
 hsvisbrown " "
 hsvisturquoise " "
 hsvissky " "
 hsvisviolet " "
 hsvismagenta " "
 hsvislyellow " "
 hsvislblue " "
 hsvislviolet " "
 hsvislmagenta " "
 hsvislpink " "
 hsvislorange " "
 hsvislred " " )

file-print (word isvisred " "
 isvisblack " "
 isvispink " "
 isviscyan " "
 isvislime " "
 isvisblue " "
 isvisorange " "
 isvisyellow " "
 isvisbrown " "
 isvisturquoise " "
 isvissky " "
 isvisviolet " "
 isvismagenta " "
 isvislyellow " "
 isvislblue " "
 isvislviolet " "
 isvislmagenta " "
 isvislpink " "
 isvislorange " "
 isvislred " " )

file-print (word jsvisred " "
 jsvisblack " "
 jsvispink " "
 jsviscyan " "
 jsvislime " "
 jsvisblue " "
 jsvisorange " "
 jsvisyellow " "
 jsvisbrown " "
 jsvisturquoise " "
 jsvissky " "
 jsvisviolet " "
 jsvismagenta " "
 jsvislyellow " "
 jsvislblue " "
 jsvislviolet " "
 jsvislmagenta " "
 jsvislpink " "
 jsvislorange " "
 jsvislred " " )

file-print (word ksvisred " "
 ksvisblack " "
 ksvispink " "
 ksviscyan " "
 ksvislime " "
 ksvisblue " "
 ksvisorange " "
 ksvisyellow " "
 ksvisbrown " "
 ksvisturquoise " "
 ksvissky " "
 ksvisviolet " "
 ksvismagenta " "
 ksvislyellow " "
 ksvislblue " "
 ksvislviolet " "
 ksvislmagenta " "
 ksvislpink " "
 ksvislorange " "
 ksvislred " " )

file-print (word lsvisred " "
 lsvisblack " "
 lsvispink " "
 lsviscyan " "
 lsvislime " "
 lsvisblue " "
 lsvisorange " "
 lsvisyellow " "
 lsvisbrown " "
 lsvisturquoise " "
 lsvissky " "
 lsvisviolet " "
 lsvismagenta " "
 lsvislyellow " "
 lsvislblue " "
 lsvislviolet " "
 lsvislmagenta " "
 lsvislpink " "
 lsvislorange " "
 lsvislred " ")

file-print (word msvisred " "
 msvisblack " "
 msvispink " "
 msviscyan " "
 msvislime " "
 msvisblue " "
 msvisorange " "
 msvisyellow " "
 msvisbrown " "
 msvisturquoise " "
 msvissky " "
 msvisviolet " "
 msvismagenta " "
 msvislyellow " "
 msvislblue " "
 msvislviolet " "
 msvislmagenta " "
 msvislpink " "
 msvislorange " "
 msvislred " " )

file-print (word nsvisred " "
 nsvisblack " "
 nsvispink " "
 nsviscyan " "
 nsvislime " "
 nsvisblue " "
 nsvisorange " "
 nsvisyellow " "
 nsvisbrown " "
 nsvisturquoise " "
 nsvissky " "
 nsvisviolet " "
 nsvismagenta " "
 nsvislyellow " "
 nsvislblue " "
 nsvislviolet " "
 nsvislmagenta " "
 nsvislpink " "
 nsvislorange " "
 nsvislred " " )

file-print (word osvisred " "
 osvisblack " "
 osvispink " "
 osviscyan " "
 osvislime " "
 osvisblue " "
 osvisorange " "
 osvisyellow " "
 osvisbrown " "
 osvisturquoise " "
 osvissky " "
 osvisviolet " "
 osvismagenta " "
 osvislyellow " "
 osvislblue " "
 osvislviolet " "
 osvislmagenta " "
 osvislpink " "
 osvislorange " "
 osvislred " " )

file-print (word psvisred " "
 psvisblack " "
 psvispink " "
 psviscyan " "
 psvislime " "
 psvisblue " "
 psvisorange " "
 psvisyellow " "
 psvisbrown " "
 psvisturquoise " "
 psvissky " "
 psvisviolet " "
 psvismagenta " "
 psvislyellow " "
 psvislblue " "
 psvislviolet " "
 psvislmagenta " "
 psvislpink " "
 psvislorange " "
 psvislred " " )

file-print (word qsvisred " "
 qsvisblack " "
 qsvispink " "
 qsviscyan " "
 qsvislime " "
 qsvisblue " "
 qsvisorange " "
 qsvisyellow " "
 qsvisbrown " "
 qsvisturquoise " "
 qsvissky " "
 qsvisviolet " "
 qsvismagenta " "
 qsvislyellow " "
 qsvislblue " "
 qsvislviolet " "
 qsvislmagenta " "
 qsvislpink " "
 qsvislorange " "
 qsvislred " " )

file-print (word rsvisred " "
 rsvisblack " "
 rsvispink " "
 rsviscyan " "
 rsvislime " "
 rsvisblue " "
 rsvisorange " "
 rsvisyellow " "
 rsvisbrown " "
 rsvisturquoise " "
 rsvissky " "
 rsvisviolet " "
 rsvismagenta " "
 rsvislyellow " "
 rsvislblue " "
 rsvislviolet " "
 rsvislmagenta " "
 rsvislpink " "
 rsvislorange " "
 rsvislred " " )


file-print (word ssvisred " "
 ssvisblack " "
 ssvispink " "
 ssviscyan " "
 ssvislime " "
 ssvisblue " "
 ssvisorange " "
 ssvisyellow " "
 ssvisbrown " "
 ssvisturquoise " "
 ssvissky " "
 ssvisviolet " "
 ssvismagenta " "
 ssvislyellow " "
 ssvislblue " "
 ssvislviolet " "
 ssvislmagenta " "
 ssvislpink " "
 ssvislorange " "
 ssvislred " " )

file-print (word tsvisred " "
 tsvisblack " "
 tsvispink " "
 tsviscyan " "
 tsvislime " "
 tsvisblue " "
 tsvisorange " "
 tsvisyellow " "
 tsvisbrown " "
 tsvisturquoise " "
 tsvissky " "
 tsvisviolet " "
 tsvismagenta " "
 tsvislyellow " "
 tsvislblue " "
 tsvislviolet " "
 tsvislmagenta " "
 tsvislpink " "
 tsvislorange " "
 tsvislred " " )

  file-close
end
@#$#@#$#@
GRAPHICS-WINDOW
380
10
895
546
-1
-1
5.0
1
10
1
1
1
0
1
1
1
0
100
0
100
1
1
1
ticks
30.0

BUTTON
20
20
84
53
NIL
Setup
NIL
1
T
OBSERVER
NIL
NIL
NIL
NIL
1

CHOOSER
20
225
317
270
type-of-walk
type-of-walk
"random non-Levy" "lattice" "simple" "normally distributed step length" "Cauchy distributed step lengths" "correlated directions"
3

SLIDER
20
280
192
313
stdev-angle
stdev-angle
0
90
90
1
1
NIL
HORIZONTAL

SLIDER
20
320
192
353
mean-step-length
mean-step-length
0.1
5
2
0.1
1
NIL
HORIZONTAL

BUTTON
115
20
178
53
NIL
Go
T
1
T
OBSERVER
NIL
NIL
NIL
NIL
0

OUTPUT
910
15
1230
300
12

PLOT
915
330
1115
480
Number of bees
Time (ticks)
Number of bees
0.0
200.0
0.0
250.0
false
false
"" ""
PENS
"default" 1.0 0 -16777216 true "" "plot count turtles"

BUTTON
20
80
367
113
Prints no. visits to all flower types by individual bee types
print-output
NIL
1
T
OBSERVER
NIL
NIL
NIL
NIL
1

SLIDER
20
175
192
208
Duration
Duration
0
250
100
1
1
NIL
HORIZONTAL

BUTTON
20
120
367
153
Prints no. visits to all flower types by combined bee types
print-total-visits
NIL
1
T
OBSERVER
NIL
NIL
NIL
NIL
1

BUTTON
20
370
197
403
Creates data file of output
data-write
NIL
1
T
OBSERVER
NIL
NIL
NIL
NIL
1

@#$#@#$#@
Model description according to the ODD Protocol

The model description follows the ODD (Overview, Design concepts, Details) protocol for describing individual- and agent-based models (Grimm et al. 2006, 2010).

1. Purpose
The purpose of the model is to understand the mechanisms influencing the dynamics and structure of plant-pollinator networks. The model was developed to provide a practical tool, which can be used to generate data of plant-pollinator interactions as a result of underlying mechanisms, including bee foraging and its interaction with the spatial distribution of flower resources, as influenced by the spatial characteristics of habitat pattern. Output of the model is designed to mimic the data obtained in field investigations, where visits by different pollinator species to individual plants are counted and used to construct plant-pollinator networks. Model output can be analysed in precisely the same way as conventional field data collected in this way.

2. Entities, state variables and scales
	Agents/individuals. Mobile agents are incorporated in the model, representing bees. Different bee species are indicated by different colours, and are incorporated in model code as different Netlogo breeds. Each bee individual is associated with an identity number, age, size, location (x y coordinates), energy reserves, metabolic rate (how rapidly they use energy at each time step), the amount of energy used at each timestep.
	Spatial units (grid cells). Grid cells represent habitat type. In the model configuration presented here, the land cover is classified as either ‘Forest’ or ‘Open’ (non-forest) habitat. Maps of landcover generated by GIS or simulation tools such as GradientLand (Cambui et al. 2015) can be incorporated in the model to provide the distribution of grid cells of each habitat type. Some grid cells are then classified as flower resources, which can potentially be visited by bees. This is achieved by classifying the Netlogo grid cell as a particular colour, with different flower species represented by different colours. The model is configured such that when an individual bee visits an individual flower, this visit is logged; model output includes the sum of all visits made by each bee species to each flower species, summing across all individuals of each flower species.
	Spatial and temporal scales and extents. One time step represents approximately one minute and simulations were run for 150 minutes (150 ticks). One grid cell represents 10 x 10 m (= 0.01 ha) and the model landscape comprises 1,000 x 1,000 m; i.e., 1 square kilometer.

3. Process overview and scheduling
Time is modelled as discrete steps (ticks). At each timestep, the following processes occur:
Move-bees. The type of movement is selected from a pull-down menu on the model interface, and includes the following options: “random non-Levy”; “lattice”, “simple”, “normally distributed step length”, “Cauchy distributed step length”, “correlated directions”. These options are described in detail from the source from where this part of the model code was originally obtained from (O’Sullivan and Perry 2013). Once the type of movement has been selected, the agents move forward a distance that is determined by a slider (step-length) on the model interface. Once the movement has taken place, the amount of energy associated with each bee agent is reduced by the amount of energy used. At current configuration, the model employs “normally distributed step length”, and energy use is set to be equivalent to the step length.
Count-visits. Essentially the Netlogo grid cells that are classified as flowers count the number of visits by individuals of each bee species during that timestep. A visit is logged if the bee agent is located within the grid cell that is classified as a flower.
Sum-visits. This adds the number of visits of each bee species to each flower species to produce a running total. The duration of the simulation is set using a slider (duration) on the model interface, and the sum-visits procedure provides sums the total number of visits that occur within the set duration.
Death. This results in the death of any bee agent whose energy level has fallen to less than zero.
Outputs. Print output buttons on the model interface print out the total number of visits by all bee types to all flower types in a matrix, which is suitable for analysis of plant-pollinator networks (e.g. bipartite in R).  This is output to a window on the interface screen, or alternatively using another button on the interface, the output can be saved to a text file.

4. Design concepts
Basic principles. The model is based on the assumption that bees forage randomly and encounter flowers by chance. In other words, there has been no attempt here to incorporate optimal foraging theory, or the sensing of flowers by olfactory or visual cues, although clearly such approaches could potentially be incorporated into future versions of the model. As currently configured, foraging is entirely random. Different functional types of bees (specialist, generalist, super-generalist) were configured within the model code, based on empirical observations (Gianni et al. 2015). These bee types differed in where they were initiated in the model (i.e. within Forest habitat, in the case of specialist species, or within either Forest or Open habitat, for the other two groups).  Super-generalists and generalists were also provided with more energy (200 and 100) than specialists (50) at the outset of the simulation, with the effect that foraging flights were longer for super-generalists than generalists, and generalists than specialists. Again, this is based on empirical observations (e.g. see Gianni et al. 2015) rather than any underlying theory. The idea is that this model will provide insights into the mechanisms underlying variation in the structure of plant-pollinator networks, by enabling factors such as foraging behavior and its interaction with landscape pattern to be explored.

Emergence. The structure of the plant-pollinator network, as described by variables such as connectance, nestedness and network size, will emerge from the behavior of bee agents and their interaction with the spatial distribution of floral resources, and the pattern of habitat distribution at the landscape scale. We expect the different measures of plant-pollinator networks to vary in complex and perhaps unpredictable ways when the characteristics of bee-plant relationships are changed (eg the relative numbers of specialist versus generalist species), or in response to changes in the spatial distribution and pattern of habitat at the landscape scale.

Adaptation. None of the individuals display adaptive traits, as the model is currently configured.

Objectives. None of the agents have any specific objectives, other than to forage (in the case of bees).

Learning. The model does not incorporate any learning at present (although again this could potentially be incorporated in future iterations).

Prediction. The model does not incorporate any prediction by the agents.

Sensing. The only sensing that occurs does so at the scale of individual grid cells. Those classified as flowers will sense the presence of each bee species at each time step.

Interaction. There is no interaction between agents incorporated in the model, although some types of bee (i.e. specialists) are limited to nesting within particular habitats (i.e. forest). This ‘nesting behaviour’ simply refers to where the agents are located when the model is initiated.

Stochasticity. Movement of the bee agents is random or partly random, dependent on which of the movement procedures is selected. The location of both flowers and bee agents is random, but is governed by some additional rules (i.e. certain flower types are restricted to certain types of habitat, and certain bee types are located within particular habitat types when the model is initiated, as in the case of specialists located in forest habitat).

Collectives. Both the individual bee agents and the flowers belong to groups, namely the species. However these aggregations are used only in terms of reporting the total number of visits by each bee species to each flower species; the aggregations do not affect, and are not affected by, the individuals.

Observation. The output data that are captured are designed to precisely mimic what can be observed in an empirical study (following the “Virtual Ecologist” approach; Zurell et al., 2010). In other words, the number of visits by each bee species to each flower species is reported, in a format that can be directly analysed using tools conventionally used to analyse comparable field data (e.g. bipartite package in R).

5. Initialization
The initial state of the model world is partly determined by the values entered on the model interface, for a set of variables represented by sliders. These include the duration of the model simulation, the type of walk (i.e. movement of the bee agents), stdev-angle (employed on some of the options for type of walk), and mean step length. Model setup is effected by clicking on the ‘Setup’ button, which creates 20 flower species and 20 bee species, each of which has a different colour. At inception, bee agents are set with an energy level, metabolic rate, size, age and energy use, as well as random coordinates. Both bee agents and flowers are located randomly, although some species are restricted to particular land cover types, as determined in the model code. Setup also loads a raster file representing a map of land cover, as listed in the model code.

6. Input data
The model can incorporate raster files that represent a map of land cover, over which the bees forage. In the present configuration, a simple binary land cover classification is adopted (“Forest” versus “Open”). The raster files can be representations of real-world landscapes or virtual landscapes generated by tools such as GradientLand (Cambui et al. 2015).

7. Submodels
Move-bees. The formulae incorporated in the model are presented by O’Sullivan and Perry (2013).
Count-visits. The visits to individual flowers are summed.
Sum-visits. This sums all of the visits by each bee species to each flower species, combining data from all individuals of each species.
Death. This results in the death of any bee agent whose energy level has fallen to less than zero.

8. References
Cambui ECB, de Vasconcelos RN, Boscolo D, da Rocha PLB, Miranda JGV (2015) GradientLand Software: A landscape change gradient generator. Ecological Informatics 25, 57-62.
Giannini TC, Garibaldi LA, Acosta AL, Silva JS, Maia KP, Saraiva AM, et al. (2015) Native and non-native supergeneralist bee species have different effects on plant-bee networks. PLoS ONE 10(9), e0137198. doi:10.1371/journal.pone.0137198
Grimm V, Berger U, Bastiansen F, Eliassen S, Ginot V, Giske J, Goss-Custard J, Grand T, et al. (2006) A standard protocol for describing individual-based and agent-based models. Ecological Modelling 198, 115–126.
Grimm V, Berger U, DeAngelis DL, Polhill JG, Giske J, Railsback SF (2010) The ODD protocol: a review and first update. Ecological Modelling 221, 2760-2768.
O’Sullivan D and Perry GLW (2013) Spatial Simulation: Exploring Pattern and Process. Wiley, Chichester, England.
Zurell, D., Berger, U., Cabral, J.S., Jeltsch, F., Meynard, C.N., Münkemüller, T., Nehrbass, N., Pagel, J., Reineking, B., Schröder, B., Grimm, V., 2010. The virtual ecologist approach: simulating data and observers. Oikos 119, 22–635.
@#$#@#$#@
default
true
0
Polygon -7500403 true true 150 5 40 250 150 205 260 250

airplane
true
0
Polygon -7500403 true true 150 0 135 15 120 60 120 105 15 165 15 195 120 180 135 240 105 270 120 285 150 270 180 285 210 270 165 240 180 180 285 195 285 165 180 105 180 60 165 15

arrow
true
0
Polygon -7500403 true true 150 0 0 150 105 150 105 293 195 293 195 150 300 150

bee 2
true
0
Polygon -1184463 true false 195 150 105 150 90 165 90 225 105 270 135 300 165 300 195 270 210 225 210 165 195 150
Rectangle -16777216 true false 90 165 212 185
Polygon -16777216 true false 90 207 90 226 210 226 210 207
Polygon -16777216 true false 103 266 198 266 203 246 96 246
Polygon -6459832 true false 120 150 105 135 105 75 120 60 180 60 195 75 195 135 180 150
Polygon -6459832 true false 150 15 120 30 120 60 180 60 180 30
Circle -16777216 true false 105 30 30
Circle -16777216 true false 165 30 30
Polygon -7500403 true true 120 90 75 105 15 90 30 75 120 75
Polygon -16777216 false false 120 75 30 75 15 90 75 105 120 90
Polygon -7500403 true true 180 75 180 90 225 105 285 90 270 75
Polygon -16777216 false false 180 75 270 75 285 90 225 105 180 90
Polygon -7500403 true true 180 75 180 90 195 105 240 195 270 210 285 210 285 150 255 105
Polygon -16777216 false false 180 75 255 105 285 150 285 210 270 210 240 195 195 105 180 90
Polygon -7500403 true true 120 75 45 105 15 150 15 210 30 210 60 195 105 105 120 90
Polygon -16777216 false false 120 75 45 105 15 150 15 210 30 210 60 195 105 105 120 90
Polygon -16777216 true false 135 300 165 300 180 285 120 285

box
false
0
Polygon -7500403 true true 150 285 285 225 285 75 150 135
Polygon -7500403 true true 150 135 15 75 150 15 285 75
Polygon -7500403 true true 15 75 15 225 150 285 150 135
Line -16777216 false 150 285 150 135
Line -16777216 false 150 135 15 75
Line -16777216 false 150 135 285 75

bug
true
0
Circle -7500403 true true 96 182 108
Circle -7500403 true true 110 127 80
Circle -7500403 true true 110 75 80
Line -7500403 true 150 100 80 30
Line -7500403 true 150 100 220 30

butterfly
true
0
Polygon -7500403 true true 150 165 209 199 225 225 225 255 195 270 165 255 150 240
Polygon -7500403 true true 150 165 89 198 75 225 75 255 105 270 135 255 150 240
Polygon -7500403 true true 139 148 100 105 55 90 25 90 10 105 10 135 25 180 40 195 85 194 139 163
Polygon -7500403 true true 162 150 200 105 245 90 275 90 290 105 290 135 275 180 260 195 215 195 162 165
Polygon -16777216 true false 150 255 135 225 120 150 135 120 150 105 165 120 180 150 165 225
Circle -16777216 true false 135 90 30
Line -16777216 false 150 105 195 60
Line -16777216 false 150 105 105 60

car
false
0
Polygon -7500403 true true 300 180 279 164 261 144 240 135 226 132 213 106 203 84 185 63 159 50 135 50 75 60 0 150 0 165 0 225 300 225 300 180
Circle -16777216 true false 180 180 90
Circle -16777216 true false 30 180 90
Polygon -16777216 true false 162 80 132 78 134 135 209 135 194 105 189 96 180 89
Circle -7500403 true true 47 195 58
Circle -7500403 true true 195 195 58

circle
false
0
Circle -7500403 true true 0 0 300

circle 2
false
0
Circle -7500403 true true 0 0 300
Circle -16777216 true false 30 30 240

cow
false
0
Polygon -7500403 true true 200 193 197 249 179 249 177 196 166 187 140 189 93 191 78 179 72 211 49 209 48 181 37 149 25 120 25 89 45 72 103 84 179 75 198 76 252 64 272 81 293 103 285 121 255 121 242 118 224 167
Polygon -7500403 true true 73 210 86 251 62 249 48 208
Polygon -7500403 true true 25 114 16 195 9 204 23 213 25 200 39 123

cylinder
false
0
Circle -7500403 true true 0 0 300

dot
false
0
Circle -7500403 true true 90 90 120

face happy
false
0
Circle -7500403 true true 8 8 285
Circle -16777216 true false 60 75 60
Circle -16777216 true false 180 75 60
Polygon -16777216 true false 150 255 90 239 62 213 47 191 67 179 90 203 109 218 150 225 192 218 210 203 227 181 251 194 236 217 212 240

face neutral
false
0
Circle -7500403 true true 8 7 285
Circle -16777216 true false 60 75 60
Circle -16777216 true false 180 75 60
Rectangle -16777216 true false 60 195 240 225

face sad
false
0
Circle -7500403 true true 8 8 285
Circle -16777216 true false 60 75 60
Circle -16777216 true false 180 75 60
Polygon -16777216 true false 150 168 90 184 62 210 47 232 67 244 90 220 109 205 150 198 192 205 210 220 227 242 251 229 236 206 212 183

fish
false
0
Polygon -1 true false 44 131 21 87 15 86 0 120 15 150 0 180 13 214 20 212 45 166
Polygon -1 true false 135 195 119 235 95 218 76 210 46 204 60 165
Polygon -1 true false 75 45 83 77 71 103 86 114 166 78 135 60
Polygon -7500403 true true 30 136 151 77 226 81 280 119 292 146 292 160 287 170 270 195 195 210 151 212 30 166
Circle -16777216 true false 215 106 30

flag
false
0
Rectangle -7500403 true true 60 15 75 300
Polygon -7500403 true true 90 150 270 90 90 30
Line -7500403 true 75 135 90 135
Line -7500403 true 75 45 90 45

flower
false
0
Polygon -10899396 true false 135 120 165 165 180 210 180 240 150 300 165 300 195 240 195 195 165 135
Circle -7500403 true true 85 132 38
Circle -7500403 true true 130 147 38
Circle -7500403 true true 192 85 38
Circle -7500403 true true 85 40 38
Circle -7500403 true true 177 40 38
Circle -7500403 true true 177 132 38
Circle -7500403 true true 70 85 38
Circle -7500403 true true 130 25 38
Circle -7500403 true true 96 51 108
Circle -16777216 true false 113 68 74
Polygon -10899396 true false 189 233 219 188 249 173 279 188 234 218
Polygon -10899396 true false 180 255 150 210 105 210 75 240 135 240

horse1
true
0

horse2
false
0
Polygon -7500403 true true 74 228 88 253 131 288 150 289 131 270 102 244 102 233 93 183 63 116 45 122 30 153 31 167 38 218 50 244 47 273 28 293 54 293 63 276 65 264 69 245
Polygon -7500403 true true 216 73 219 56 229 42 237 66 226 71
Polygon -7500403 true true 181 108 213 71 226 64 257 72 260 91 285 112 272 126 234 118 218 136 209 152 204 165 192 180 169 187 150 197 135 197 89 182 69 168 63 115 124 112 160 113 170 106
Polygon -6459832 true false 252 143 242 141
Polygon -6459832 true false 254 136 232 137
Line -16777216 false 75 225 89 180
Polygon -6459832 true false 262 138 234 149
Polygon -7500403 true true 50 121 36 119 24 123 14 128 6 143 8 165 8 181 7 197 4 233 23 201 28 184 30 169 28 153 48 145
Polygon -7500403 true true 223 75 226 58 245 44 244 68 233 73
Line -16777216 false 89 181 112 185
Line -16777216 false 31 150 47 118
Polygon -16777216 true false 235 90 250 91 255 99 248 98 244 92
Line -16777216 false 236 112 246 119
Polygon -16777216 true false 278 119 282 116 274 113
Line -16777216 false 189 201 203 161
Line -16777216 false 218 251 219 257
Polygon -16777216 true false 230 67 228 54 222 62 224 72
Line -16777216 false 246 67 234 64
Line -16777216 false 229 45 235 68
Line -16777216 false 30 150 30 165
Polygon -7500403 false true 168 164 161 165 163 165 179 216 159 251 147 251 150 258 165 265 193 221 177 159 213 209 215 263 229 263 227 205 194 154 179 162 159 166
Rectangle -7500403 true true 181 201 181 202

horse3
false
0
Polygon -7500403 true true 36 136 52 104 60 94 79 90 98 93 114 98 137 99 165 95 199 86 209 75 218 65 240 26 234 45 239 46 253 28 249 46 257 51 268 61 280 76 271 90 245 82 238 87 235 94 224 113 220 122 223 128 223 143 222 158 234 181 242 216 249 244 243 251 234 245 233 221 225 186 199 163 208 205 186 234 181 245 169 247 168 233 176 233 197 201 183 150 167 160 144 163 92 149 80 167 77 194 73 211 103 234 110 246 99 247 91 244 91 237 64 219 62 169 41 194 27 249 15 251 15 246 24 237 31 184 43 168 42 121 58 96 38 101 21 129 12 169 22 192 25 162
Polygon -7500403 true true 269 87 279 85 279 76 271 85
Polygon -7500403 true true 221 52 205 54 213 60 195 63 206 69 183 73 196 78 165 86 184 90 206 85 226 56
Line -7500403 true 219 72 228 79
Line -7500403 true 214 66 212 70
Line -7500403 true 228 82 228 83
Line -7500403 true 214 64 229 82
Polygon -7500403 true true 216 71 230 82 226 82

house
false
0
Rectangle -7500403 true true 45 120 255 285
Rectangle -16777216 true false 120 210 180 285
Polygon -7500403 true true 15 120 150 15 285 120
Line -16777216 false 30 120 270 120

leaf
false
0
Polygon -7500403 true true 150 210 135 195 120 210 60 210 30 195 60 180 60 165 15 135 30 120 15 105 40 104 45 90 60 90 90 105 105 120 120 120 105 60 120 60 135 30 150 15 165 30 180 60 195 60 180 120 195 120 210 105 240 90 255 90 263 104 285 105 270 120 285 135 240 165 240 180 270 195 240 210 180 210 165 195
Polygon -7500403 true true 135 195 135 240 120 255 105 255 105 285 135 285 165 240 165 195

line
true
0
Line -7500403 true 150 0 150 300

line half
true
0
Line -7500403 true 150 0 150 150

pentagon
false
0
Polygon -7500403 true true 150 15 15 120 60 285 240 285 285 120

person
false
0
Circle -7500403 true true 110 5 80
Polygon -7500403 true true 105 90 120 195 90 285 105 300 135 300 150 225 165 300 195 300 210 285 180 195 195 90
Rectangle -7500403 true true 127 79 172 94
Polygon -7500403 true true 195 90 240 150 225 180 165 105
Polygon -7500403 true true 105 90 60 150 75 180 135 105

plant
false
0
Rectangle -7500403 true true 135 90 165 300
Polygon -7500403 true true 135 255 90 210 45 195 75 255 135 285
Polygon -7500403 true true 165 255 210 210 255 195 225 255 165 285
Polygon -7500403 true true 135 180 90 135 45 120 75 180 135 210
Polygon -7500403 true true 165 180 165 210 225 180 255 120 210 135
Polygon -7500403 true true 135 105 90 60 45 45 75 105 135 135
Polygon -7500403 true true 165 105 165 135 225 105 255 45 210 60
Polygon -7500403 true true 135 90 120 45 150 15 180 45 165 90

sheep
false
15
Circle -1 true true 203 65 88
Circle -1 true true 70 65 162
Circle -1 true true 150 105 120
Polygon -7500403 true false 218 120 240 165 255 165 278 120
Circle -7500403 true false 214 72 67
Rectangle -1 true true 164 223 179 298
Polygon -1 true true 45 285 30 285 30 240 15 195 45 210
Circle -1 true true 3 83 150
Rectangle -1 true true 65 221 80 296
Polygon -1 true true 195 285 210 285 210 240 240 210 195 210
Polygon -7500403 true false 276 85 285 105 302 99 294 83
Polygon -7500403 true false 219 85 210 105 193 99 201 83

square
false
0
Rectangle -7500403 true true 30 30 270 270

square 2
false
0
Rectangle -7500403 true true 30 30 270 270
Rectangle -16777216 true false 60 60 240 240

star
false
0
Polygon -7500403 true true 151 1 185 108 298 108 207 175 242 282 151 216 59 282 94 175 3 108 116 108

target
false
0
Circle -7500403 true true 0 0 300
Circle -16777216 true false 30 30 240
Circle -7500403 true true 60 60 180
Circle -16777216 true false 90 90 120
Circle -7500403 true true 120 120 60

tree
false
0
Circle -7500403 true true 118 3 94
Rectangle -6459832 true false 120 195 180 300
Circle -7500403 true true 65 21 108
Circle -7500403 true true 116 41 127
Circle -7500403 true true 45 90 120
Circle -7500403 true true 104 74 152

triangle
false
0
Polygon -7500403 true true 150 30 15 255 285 255

triangle 2
false
0
Polygon -7500403 true true 150 30 15 255 285 255
Polygon -16777216 true false 151 99 225 223 75 224

truck
false
0
Rectangle -7500403 true true 4 45 195 187
Polygon -7500403 true true 296 193 296 150 259 134 244 104 208 104 207 194
Rectangle -1 true false 195 60 195 105
Polygon -16777216 true false 238 112 252 141 219 141 218 112
Circle -16777216 true false 234 174 42
Rectangle -7500403 true true 181 185 214 194
Circle -16777216 true false 144 174 42
Circle -16777216 true false 24 174 42
Circle -7500403 false true 24 174 42
Circle -7500403 false true 144 174 42
Circle -7500403 false true 234 174 42

turtle
true
0
Polygon -10899396 true false 215 204 240 233 246 254 228 266 215 252 193 210
Polygon -10899396 true false 195 90 225 75 245 75 260 89 269 108 261 124 240 105 225 105 210 105
Polygon -10899396 true false 105 90 75 75 55 75 40 89 31 108 39 124 60 105 75 105 90 105
Polygon -10899396 true false 132 85 134 64 107 51 108 17 150 2 192 18 192 52 169 65 172 87
Polygon -10899396 true false 85 204 60 233 54 254 72 266 85 252 107 210
Polygon -7500403 true true 119 75 179 75 209 101 224 135 220 225 175 261 128 261 81 224 74 135 88 99

wheel
false
0
Circle -7500403 true true 3 3 294
Circle -16777216 true false 30 30 240
Line -7500403 true 150 285 150 15
Line -7500403 true 15 150 285 150
Circle -7500403 true true 120 120 60
Line -7500403 true 216 40 79 269
Line -7500403 true 40 84 269 221
Line -7500403 true 40 216 269 79
Line -7500403 true 84 40 221 269

x
false
0
Polygon -7500403 true true 270 75 225 30 30 225 75 270
Polygon -7500403 true true 30 75 75 30 270 225 225 270

@#$#@#$#@
NetLogo 5.3
@#$#@#$#@
@#$#@#$#@
@#$#@#$#@
@#$#@#$#@
@#$#@#$#@
default
0.0
-0.2 0 0.0 1.0
0.0 1 1.0 0.0
0.2 0 0.0 1.0
link direction
true
0
Line -7500403 true 150 150 90 180
Line -7500403 true 150 150 210 180

@#$#@#$#@
1
@#$#@#$#@
